# Supplementary material for: Data-driven prediction of continuous renal replacement therapy survival
Source: Nat Commun. 2024 Jun 27;15:5440. doi: 10.1038/s41467-024-49763-3 (PMC11211317; doi:10.1038/s41467-024-49763-3)
Supplement: Supplementary file 4 — Source Data [file 41467_2024_49763_MOESM4_ESM.xlsx]

## Sheet: Table 1
	UCLA CRRT			Cedars Sinai CRRT			UCLA Control
	Overall	Do not recommend	Recommend	Overall	Do not recommend	Recommend	Do not recommend
n	4161	1920	2241	3263	1462	1801	1562
Outcome, n (%)
Comfort Care	1179 (28.3)	1179 (61.4)	-	984 (30.2)	984 (67.3)	-	-
Expired	741 (17.8)	741 (38.6)	-	478 (14.6)	478 (32.7)	-	242 (15.5)
Recovered renal func- tion	602 (14.5)	-	602 (26.9)	704 (21.6)	-	704 (39.1)	-
Transitioned to hemodialysis	1639 (39.4)	-	1639 (73.1)	1097 (33.6)	-	1097 (60.9)	-
Total days on CRRT, median [Q1,Q3]	6 [3.0,12.0]	5 [2.0,12.0]	6 [3.0,12.0]	5 [3.0,10.0]	4.0 [2.0,9.0]	6 [4.0,11.0]	0.0 [0.0,0.0]
Year of CRRT, median [min,max]	2018 [2015,2021]	2018 [2015,2021]	2018 [2015,2021]	2019 [2016,2021]	2019 [2016,2021]	2019 [2016,2021]	2019 [2016,2021]
Number of previous CRRT Treatments, mean (SD)	0.2 (0.7)	0.1 (0.5)	0.3 (0.8)	0.2 (0.5)	0.1 (0.4)	0.2 (0.5)	0.0 (0.0)
Age, median [Q1,Q3]	60 [47.0,69.0]	60 [48.0,69.0]	59 [45.0,68.0]	66 [56.0,75.0]	68 [58.0,78.0]	63 [53.0,73.0]	61 [48.0,70.0]
Sex, n (%)
Female	1682 (40.4)	765 (39.8)	917 (40.9)	1111 (36.3)	537 (37.8)	574 (35.0)	627 (40.1)
Male	2479 (59.6)	1155 (60.2)	1324 (59.1)	1946 (63.7)	882 (62.2)	1064 (65.0)	935 (59.9)
Ethnicity, n (%)
Hispanic or Latino	1416 (34.0)	580 (30.2)	836 (37.3)	756 (24.7)	307 (21.6)	449 (27.4)	548 (35.1)
Not Hispanic or Latino	2745 (66.0)	1340 (69.8)	1405 (62.7)	2301 (75.3)	1112 (78.4)	1189 (72.6)	1014 (64.9)
Race, n (%)
American Indian or Alaska Native	15 (0.4)	11 (0.6)	4 (0.2)	4 (0.1)	1 (0.1)	3 (0.2)	30 (1.9)
Asian	337 (8.1)	163 (8.5)	174 (7.8)	249 (8.1)	103 (7.3)	146 (8.9)	131 (8.4)
Black or African American	429 (10.3)	199 (10.4)	230 (10.3)	462 (15.1)	226 (15.9)	236 (14.4)	158 (10.1)
Multiple Races	42 (1.0)	15 (0.8)	27 (1.2)	115 (3.8)	40 (2.8)	75 (4.6)	25 (1.6)
Native Hawaiian or Other Pacific Islander	21 (0.5)	10 (0.5)	11 (0.5)	12 (0.4)	3 (0.2)	9 (0.5)	9 (0.6)
Unknown	1268 (30.5)	555 (28.9)	713 (31.8)	500 (16.4)	287 (20.2)	213 (13.0)	591 (37.8)
White or Caucasian	2049 (49.2)	967 (50.4)	1082 (48.3)	1715 (56.1)	759 (53.5)	956 (58.4)	618 (39.6)
Heart comorbidities, n (%)
No	1115 (26.8)	516 (26.9)	599 (26.7)	584 (17.9)	189 (12.9)	395 (21.9)	1074 (68.8)
Yes	3046 (73.2)	1404 (73.1)	1642 (73.3)	2679 (82.1)	1273 (87.1)	1406 (78.1)	488 (31.2)
Liver comorbidities, n (%)
No	1159 (27.9)	532 (27.7)	627 (28.0)	1353 (41.5)	528 (36.1)	825 (45.8)	1220 (78.1)
Yes	3002 (72.1)	1388 (72.3)	1614 (72.0)	1910 (58.5)	934 (63.9)	976 (54.2)	342 (21.9)
Infection comorbidities, n (%)
No	1709 (41.1)	821 (42.8)	888 (39.6)	925 (28.3)	291 (19.9)	634 (35.2)	1334 (85.4)
Yes	2452 (58.9)	1099 (57.2)	1353 (60.4)	2338 (71.7)	1171 (80.1)	1167 (64.8)	228 (14.6)
Other comorbidities, n (%)
No	3925 (94.3)	1831 (95.4)	2094 (93.4)	3142 (96.3)	1423 (97.3)	1719 (95.4)	1315 (84.2)
Yes	236 (5.7)	89 (4.6)	147 (6.6)	121 (3.7)	39 (2.7)	82 (4.6)	247 (15.8)

## Sheet: Figure 2a, S2a, S2b
All Datasets Model Holdout Test		All Datasets Model Holdout Test Stratified by UCLA		All Datasets Model Holdout Test Stratified by Cedars Sinai		UCLA Model Holdout Test		UCLA Model External Evaluation		Cedars Model Holdout Test		Cedars Model External Evaluation		UCLA+Cedars Model Holdout Test		UCLA+Cedars Model Holdout Test Stratified by UCLA		UCLA+Cedars Model Holdout Test Stratified by Cedars Sinai
x	y	x	y	x	y	x	y	x	y	x	y	x	y	x	y	x	y	x	y
0	0	0	0	0	0	0	0	0	0	0	0	0	0	0	0	0	0	0	0
0	0.002604	0	0.004587	0	0.006024	0	0.004505	0	0.001083	0	0.005	0.000965	0	0	0.002415	0	0.004525	0	0.005181
0	0.059896	0	0.119266	0	0.042169	0	0.162162	0.001156	0.001083	0	0.05	0.001931	0	0	0.147343	0	0.199095	0	0.098446
0.001647	0.059896	0.009479	0.119266	0.005747	0.042169	0.004926	0.162162	0.001156	0.00325	0.006024	0.05	0.001931	0.002695	0.002695	0.147343	0.005076	0.199095	0.011494	0.098446
0.001647	0.096354	0.009479	0.146789	0.005747	0.084337	0.004926	0.238739	0.002312	0.00325	0.006024	0.145	0.003861	0.002695	0.002695	0.164251	0.005076	0.226244	0.011494	0.134715
0.004942	0.096354	0.014218	0.146789	0.011494	0.084337	0.009852	0.238739	0.002312	0.007584	0.012048	0.145	0.003861	0.007188	0.005391	0.164251	0.010152	0.226244	0.017241	0.134715
0.004942	0.106771	0.014218	0.183486	0.011494	0.13253	0.009852	0.297297	0.002312	0.009751	0.012048	0.18	0.004826	0.007188	0.005391	0.166667	0.010152	0.257919	0.017241	0.145078
0.00659	0.106771	0.018957	0.183486	0.022989	0.13253	0.014778	0.297297	0.002312	0.019502	0.018072	0.18	0.004826	0.010782	0.008086	0.166667	0.015228	0.257919	0.022989	0.145078
0.00659	0.130208	0.018957	0.215596	0.022989	0.240964	0.014778	0.346847	0.003468	0.019502	0.018072	0.245	0.006757	0.010782	0.008086	0.183575	0.015228	0.298643	0.022989	0.207254
0.008237	0.130208	0.023697	0.215596	0.028736	0.240964	0.024631	0.346847	0.003468	0.024919	0.03012	0.245	0.006757	0.013477	0.010782	0.183575	0.020305	0.298643	0.028736	0.207254
0.008237	0.143229	0.023697	0.256881	0.028736	0.259036	0.024631	0.364865	0.00578	0.024919	0.03012	0.26	0.007722	0.013477	0.010782	0.190821	0.020305	0.316742	0.028736	0.222798
0.009885	0.143229	0.028436	0.256881	0.04023	0.259036	0.029557	0.364865	0.00578	0.026002	0.036145	0.26	0.007722	0.014376	0.013477	0.190821	0.030457	0.316742	0.034483	0.222798
0.009885	0.145833	0.028436	0.275229	0.04023	0.355422	0.029557	0.373874	0.006936	0.026002	0.036145	0.305	0.008687	0.014376	0.013477	0.21256	0.030457	0.343891	0.034483	0.243523
0.011532	0.145833	0.033175	0.275229	0.045977	0.355422	0.034483	0.373874	0.006936	0.036836	0.042169	0.305	0.008687	0.019766	0.016173	0.21256	0.035533	0.343891	0.04023	0.243523
0.011532	0.177083	0.033175	0.279817	0.045977	0.373494	0.034483	0.414414	0.008092	0.036836	0.042169	0.355	0.009653	0.019766	0.016173	0.231884	0.035533	0.393665	0.04023	0.248705
0.01318	0.177083	0.037915	0.279817	0.051724	0.373494	0.039409	0.414414	0.008092	0.040087	0.072289	0.355	0.009653	0.020665	0.024259	0.231884	0.040609	0.393665	0.045977	0.248705
0.01318	0.197917	0.037915	0.316514	0.051724	0.409639	0.039409	0.423423	0.009249	0.040087	0.072289	0.365	0.010618	0.020665	0.024259	0.243961	0.040609	0.434389	0.045977	0.279793
0.014827	0.197917	0.047393	0.316514	0.057471	0.409639	0.044335	0.423423	0.009249	0.04117	0.084337	0.365	0.010618	0.02336	0.026954	0.243961	0.045685	0.434389	0.051724	0.279793
0.014827	0.226562	0.047393	0.325688	0.057471	0.421687	0.044335	0.432432	0.011561	0.04117	0.084337	0.385	0.011583	0.02336	0.026954	0.256039	0.045685	0.452489	0.051724	0.326425
0.016474	0.226562	0.052133	0.325688	0.063218	0.421687	0.049261	0.432432	0.011561	0.04442	0.090361	0.385	0.011583	0.026056	0.02965	0.256039	0.050761	0.452489	0.063218	0.326425
0.016474	0.247396	0.052133	0.334862	0.063218	0.427711	0.049261	0.441441	0.011561	0.046587	0.090361	0.395	0.012548	0.026056	0.02965	0.297101	0.050761	0.484163	0.063218	0.352332
0.018122	0.247396	0.056872	0.334862	0.074713	0.427711	0.054187	0.441441	0.011561	0.048754	0.096386	0.395	0.012548	0.028751	0.032345	0.297101	0.055838	0.484163	0.068966	0.352332
0.018122	0.252604	0.056872	0.33945	0.074713	0.433735	0.054187	0.468468	0.012717	0.050921	0.096386	0.42	0.013514	0.028751	0.032345	0.328502	0.055838	0.497738	0.068966	0.414508
0.019769	0.252604	0.061611	0.33945	0.08046	0.433735	0.068966	0.468468	0.012717	0.052004	0.10241	0.42	0.013514	0.02965	0.037736	0.328502	0.060914	0.497738	0.074713	0.414508
0.019769	0.270833	0.061611	0.357798	0.08046	0.451807	0.068966	0.486486	0.013873	0.052004	0.10241	0.455	0.014479	0.02965	0.037736	0.338164	0.060914	0.502262	0.074713	0.42487
0.021417	0.270833	0.080569	0.357798	0.086207	0.451807	0.078818	0.486486	0.013873	0.053088	0.108434	0.455	0.014479	0.038634	0.040431	0.338164	0.06599	0.502262	0.08046	0.42487
0.021417	0.276042	0.080569	0.37156	0.086207	0.457831	0.078818	0.5	0.013873	0.055255	0.108434	0.475	0.019305	0.038634	0.040431	0.350242	0.06599	0.524887	0.08046	0.430052
0.023064	0.276042	0.085308	0.37156	0.097701	0.457831	0.083744	0.5	0.013873	0.056338	0.126506	0.475	0.019305	0.039533	0.043127	0.350242	0.076142	0.524887	0.086207	0.430052
0.023064	0.286458	0.085308	0.376147	0.097701	0.475904	0.083744	0.513514	0.015029	0.056338	0.126506	0.49	0.023166	0.039533	0.043127	0.364734	0.076142	0.529412	0.086207	0.450777
0.026359	0.286458	0.090047	0.376147	0.109195	0.475904	0.08867	0.513514	0.015029	0.058505	0.13253	0.49	0.023166	0.040431	0.045822	0.364734	0.081218	0.529412	0.086207	0.46114
0.026359	0.294271	0.090047	0.380734	0.109195	0.481928	0.08867	0.522523	0.016185	0.058505	0.13253	0.495	0.024131	0.040431	0.045822	0.371981	0.081218	0.547511	0.097701	0.46114
0.028007	0.294271	0.094787	0.380734	0.114943	0.481928	0.093596	0.522523	0.016185	0.059588	0.138554	0.495	0.024131	0.047619	0.048518	0.371981	0.086294	0.547511	0.097701	0.476684
0.028007	0.302083	0.094787	0.40367	0.114943	0.506024	0.093596	0.527027	0.017341	0.059588	0.138554	0.5	0.025097	0.047619	0.048518	0.388889	0.086294	0.61086	0.103448	0.476684
0.032949	0.302083	0.099526	0.40367	0.12069	0.506024	0.098522	0.527027	0.017341	0.061755	0.144578	0.5	0.025097	0.048518	0.051213	0.388889	0.091371	0.61086	0.103448	0.492228
0.032949	0.309896	0.099526	0.417431	0.12069	0.512048	0.098522	0.531532	0.018497	0.061755	0.144578	0.515	0.026062	0.048518	0.051213	0.391304	0.091371	0.624434	0.109195	0.492228
0.034596	0.309896	0.104265	0.417431	0.126437	0.512048	0.103448	0.531532	0.018497	0.062839	0.162651	0.515	0.026062	0.052111	0.053908	0.391304	0.101523	0.624434	0.109195	0.497409
0.034596	0.338542	0.104265	0.431193	0.126437	0.524096	0.103448	0.536036	0.019653	0.062839	0.162651	0.56	0.027027	0.052111	0.053908	0.415459	0.101523	0.638009	0.137931	0.512953
0.036244	0.338542	0.109005	0.431193	0.155172	0.524096	0.108374	0.536036	0.019653	0.065005	0.168675	0.56	0.027027	0.053908	0.056604	0.415459	0.106599	0.638009	0.137931	0.523316
0.036244	0.34375	0.109005	0.444954	0.155172	0.53012	0.108374	0.558559	0.021965	0.065005	0.168675	0.575	0.027992	0.053908	0.056604	0.417874	0.106599	0.647059	0.155172	0.523316
0.041186	0.34375	0.113744	0.444954	0.166667	0.53012	0.1133	0.558559	0.021965	0.067172	0.192771	0.575	0.027992	0.06469	0.059299	0.417874	0.111675	0.647059	0.155172	0.544041
0.041186	0.351562	0.113744	0.46789	0.166667	0.554217	0.1133	0.576577	0.021965	0.069339	0.192771	0.585	0.028958	0.06469	0.059299	0.427536	0.111675	0.651584	0.166667	0.544041
0.042834	0.351562	0.123223	0.46789	0.172414	0.554217	0.118227	0.576577	0.024277	0.069339	0.198795	0.585	0.028958	0.066487	0.06469	0.427536	0.13198	0.651584	0.166667	0.549223
0.042834	0.359375	0.123223	0.486239	0.172414	0.566265	0.118227	0.585586	0.024277	0.072589	0.198795	0.615	0.029923	0.066487	0.06469	0.442029	0.13198	0.660633	0.178161	0.549223
0.044481	0.359375	0.132701	0.486239	0.183908	0.566265	0.123153	0.585586	0.025434	0.072589	0.204819	0.615	0.029923	0.067385	0.067385	0.442029	0.142132	0.660633	0.178161	0.559585
0.044481	0.364583	0.132701	0.495413	0.183908	0.572289	0.123153	0.603604	0.025434	0.073673	0.204819	0.625	0.030888	0.067385	0.067385	0.444444	0.142132	0.665158	0.206897	0.559585
0.046129	0.364583	0.137441	0.495413	0.189655	0.572289	0.128079	0.603604	0.02659	0.073673	0.210843	0.625	0.030888	0.069182	0.070081	0.444444	0.147208	0.669683	0.206897	0.57513
0.046129	0.382812	0.137441	0.504587	0.189655	0.590361	0.128079	0.621622	0.02659	0.07584	0.210843	0.645	0.032819	0.069182	0.070081	0.44686	0.147208	0.678733	0.212644	0.57513
0.049423	0.382812	0.14218	0.504587	0.201149	0.590361	0.133005	0.621622	0.027746	0.07584	0.222892	0.645	0.032819	0.070081	0.072776	0.44686	0.152284	0.678733	0.212644	0.585492
0.049423	0.395833	0.14218	0.513761	0.201149	0.608434	0.133005	0.644144	0.027746	0.078007	0.222892	0.67	0.033784	0.070081	0.072776	0.451691	0.152284	0.683258	0.218391	0.595855
0.051071	0.395833	0.151659	0.513761	0.206897	0.608434	0.147783	0.644144	0.031214	0.078007	0.228916	0.67	0.033784	0.071878	0.075472	0.451691	0.167513	0.683258	0.218391	0.611399
0.051071	0.40625	0.151659	0.518349	0.206897	0.620482	0.147783	0.657658	0.031214	0.07909	0.228916	0.675	0.03668	0.071878	0.075472	0.471014	0.167513	0.687783	0.224138	0.611399
0.052718	0.40625	0.156398	0.518349	0.212644	0.620482	0.157635	0.657658	0.033526	0.07909	0.23494	0.675	0.03668	0.075472	0.078167	0.471014	0.172589	0.687783	0.224138	0.61658
0.052718	0.408854	0.156398	0.53211	0.212644	0.638554	0.157635	0.662162	0.035838	0.07909	0.23494	0.68	0.03861	0.075472	0.078167	0.516908	0.172589	0.705882	0.235632	0.61658
0.054366	0.408854	0.161137	0.53211	0.218391	0.638554	0.162562	0.662162	0.035838	0.08234	0.246988	0.68	0.03861	0.083558	0.080863	0.516908	0.187817	0.705882	0.235632	0.647668
0.054366	0.421875	0.161137	0.541284	0.218391	0.644578	0.162562	0.675676	0.036994	0.08234	0.246988	0.685	0.039575	0.083558	0.080863	0.519324	0.187817	0.710407	0.241379	0.647668
0.056013	0.421875	0.165877	0.541284	0.235632	0.644578	0.167488	0.675676	0.03815	0.08559	0.271084	0.685	0.039575	0.085355	0.083558	0.519324	0.19797	0.710407	0.241379	0.65285
0.056013	0.4375	0.165877	0.559633	0.235632	0.656627	0.167488	0.684685	0.03815	0.087757	0.271084	0.7	0.040541	0.085355	0.083558	0.531401	0.19797	0.714932	0.247126	0.65285
0.057661	0.4375	0.170616	0.559633	0.241379	0.656627	0.172414	0.684685	0.039306	0.087757	0.277108	0.7	0.040541	0.090746	0.088949	0.531401	0.203046	0.714932	0.247126	0.658031
0.057661	0.445312	0.170616	0.577982	0.241379	0.674699	0.172414	0.693694	0.039306	0.088841	0.277108	0.705	0.041506	0.090746	0.088949	0.533816	0.203046	0.728507	0.252874	0.658031
0.059308	0.445312	0.175355	0.577982	0.247126	0.674699	0.187192	0.693694	0.040462	0.092091	0.295181	0.705	0.041506	0.091644	0.091644	0.533816	0.208122	0.728507	0.252874	0.663212
0.059308	0.447917	0.175355	0.591743	0.247126	0.680723	0.187192	0.702703	0.041618	0.092091	0.295181	0.715	0.042471	0.091644	0.091644	0.536232	0.208122	0.733032	0.270115	0.663212
0.060956	0.447917	0.184834	0.591743	0.275862	0.680723	0.192118	0.702703	0.041618	0.094258	0.301205	0.715	0.042471	0.093441	0.09434	0.536232	0.213198	0.733032	0.270115	0.678756
0.060956	0.450521	0.184834	0.610092	0.275862	0.686747	0.192118	0.707207	0.042775	0.094258	0.301205	0.73	0.045367	0.093441	0.09434	0.550725	0.213198	0.737557	0.281609	0.678756
0.065898	0.450521	0.189573	0.610092	0.287356	0.686747	0.206897	0.707207	0.043931	0.095341	0.307229	0.73	0.045367	0.095238	0.097035	0.550725	0.218274	0.737557	0.287356	0.678756
0.065898	0.455729	0.189573	0.623853	0.287356	0.698795	0.206897	0.711712	0.043931	0.096425	0.307229	0.74	0.046332	0.095238	0.097035	0.55314	0.218274	0.760181	0.287356	0.683938
0.067545	0.455729	0.194313	0.623853	0.293103	0.698795	0.211823	0.711712	0.047399	0.101842	0.313253	0.74	0.046332	0.098832	0.097035	0.560386	0.228426	0.760181	0.298851	0.683938
0.067545	0.466146	0.194313	0.62844	0.293103	0.710843	0.211823	0.725225	0.047399	0.105092	0.313253	0.745	0.047297	0.098832	0.102426	0.560386	0.228426	0.773756	0.298851	0.689119
0.069193	0.466146	0.199052	0.62844	0.304598	0.710843	0.221675	0.725225	0.047399	0.106176	0.319277	0.745	0.047297	0.105121	0.105121	0.560386	0.238579	0.773756	0.304598	0.689119
0.069193	0.473958	0.199052	0.642202	0.304598	0.722892	0.221675	0.734234	0.048555	0.106176	0.319277	0.755	0.048263	0.105121	0.105121	0.567633	0.238579	0.778281	0.304598	0.704663
0.075783	0.473958	0.218009	0.642202	0.316092	0.722892	0.226601	0.734234	0.048555	0.107259	0.349398	0.755	0.048263	0.106918	0.105121	0.570048	0.243655	0.778281	0.310345	0.704663
0.075783	0.479167	0.218009	0.646789	0.316092	0.740964	0.226601	0.738739	0.050867	0.107259	0.349398	0.765	0.049228	0.106918	0.110512	0.570048	0.243655	0.782805	0.310345	0.709845
0.07743	0.479167	0.222749	0.646789	0.327586	0.740964	0.231527	0.738739	0.050867	0.108342	0.355422	0.765	0.049228	0.115903	0.110512	0.572464	0.253807	0.782805	0.321839	0.709845
0.07743	0.486979	0.222749	0.66055	0.327586	0.746988	0.231527	0.752252	0.053179	0.108342	0.355422	0.775	0.050193	0.115903	0.113208	0.572464	0.253807	0.78733	0.321839	0.715026
0.079077	0.486979	0.227488	0.66055	0.333333	0.746988	0.236453	0.752252	0.053179	0.109426	0.36747	0.775	0.050193	0.1177	0.113208	0.574879	0.28934	0.78733	0.333333	0.720207
0.079077	0.492188	0.227488	0.665138	0.333333	0.777108	0.236453	0.761261	0.056647	0.109426	0.36747	0.785	0.052124	0.1177	0.118598	0.574879	0.28934	0.791855	0.333333	0.73057
0.082372	0.492188	0.241706	0.665138	0.33908	0.777108	0.251232	0.761261	0.056647	0.112676	0.379518	0.785	0.052124	0.122192	0.118598	0.582126	0.294416	0.791855	0.344828	0.740933
0.082372	0.497396	0.241706	0.678899	0.33908	0.783133	0.251232	0.774775	0.057803	0.112676	0.379518	0.79	0.054054	0.122192	0.126685	0.582126	0.294416	0.79638	0.344828	0.751295
0.08402	0.497396	0.251185	0.678899	0.367816	0.783133	0.280788	0.774775	0.057803	0.114843	0.385542	0.79	0.054054	0.123989	0.126685	0.586957	0.304569	0.79638	0.344828	0.766839
0.08402	0.510417	0.251185	0.688073	0.367816	0.789157	0.280788	0.779279	0.060116	0.12026	0.385542	0.795	0.055019	0.123989	0.142857	0.596618	0.304569	0.800905	0.350575	0.766839
0.088962	0.510417	0.265403	0.688073	0.390805	0.789157	0.295567	0.779279	0.060116	0.121343	0.421687	0.795	0.055019	0.125786	0.142857	0.60628	0.314721	0.800905	0.350575	0.777202
0.088962	0.513021	0.265403	0.692661	0.390805	0.795181	0.295567	0.783784	0.060116	0.12351	0.421687	0.8	0.055985	0.125786	0.145553	0.60628	0.314721	0.809955	0.373563	0.777202
0.092257	0.513021	0.274882	0.692661	0.402299	0.795181	0.300493	0.783784	0.062428	0.12351	0.433735	0.8	0.055985	0.127583	0.145553	0.608696	0.319797	0.809955	0.373563	0.787565
0.092257	0.515625	0.274882	0.697248	0.402299	0.807229	0.300493	0.788288	0.062428	0.124594	0.433735	0.815	0.057915	0.127583	0.153639	0.608696	0.319797	0.841629	0.385057	0.787565
0.093904	0.515625	0.312796	0.697248	0.408046	0.807229	0.305419	0.788288	0.065896	0.124594	0.451807	0.815	0.057915	0.128482	0.153639	0.611111	0.329949	0.841629	0.385057	0.797927
0.093904	0.528646	0.312796	0.715596	0.408046	0.837349	0.305419	0.797297	0.067052	0.135428	0.451807	0.835	0.05888	0.128482	0.16442	0.611111	0.329949	0.846154	0.396552	0.797927
0.098847	0.528646	0.322275	0.715596	0.431034	0.837349	0.310345	0.797297	0.067052	0.136511	0.457831	0.835	0.05888	0.12938	0.16442	0.625604	0.340102	0.846154	0.396552	0.803109
0.098847	0.533854	0.322275	0.738532	0.431034	0.849398	0.310345	0.806306	0.068208	0.136511	0.457831	0.84	0.059846	0.12938	0.169811	0.625604	0.340102	0.850679	0.431034	0.803109
0.100494	0.533854	0.327014	0.738532	0.448276	0.849398	0.325123	0.806306	0.069364	0.139762	0.481928	0.84	0.059846	0.132974	0.169811	0.628019	0.345178	0.850679	0.431034	0.80829
0.100494	0.536458	0.327014	0.747706	0.448276	0.855422	0.325123	0.810811	0.07052	0.139762	0.481928	0.845	0.060811	0.132974	0.175202	0.628019	0.345178	0.855204	0.442529	0.80829
0.103789	0.536458	0.331754	0.747706	0.45977	0.855422	0.339901	0.810811	0.07052	0.143012	0.487952	0.845	0.060811	0.133872	0.175202	0.63285	0.350254	0.855204	0.442529	0.813472
0.103789	0.539062	0.331754	0.752294	0.45977	0.861446	0.339901	0.815315	0.072832	0.143012	0.487952	0.85	0.061776	0.133872	0.177898	0.63285	0.350254	0.868778	0.454023	0.813472
0.105437	0.539062	0.364929	0.752294	0.465517	0.861446	0.344828	0.815315	0.072832	0.144095	0.506024	0.85	0.061776	0.14106	0.177898	0.637681	0.360406	0.868778	0.454023	0.818653
0.105437	0.541667	0.364929	0.756881	0.465517	0.873494	0.344828	0.824324	0.075145	0.144095	0.506024	0.855	0.062741	0.14106	0.19407	0.637681	0.360406	0.882353	0.477011	0.818653
0.108731	0.541667	0.369668	0.756881	0.471264	0.873494	0.35468	0.824324	0.075145	0.145179	0.53012	0.855	0.062741	0.141959	0.19407	0.640097	0.365482	0.882353	0.477011	0.823834
0.108731	0.554688	0.369668	0.766055	0.471264	0.89759	0.359606	0.828829	0.076301	0.146262	0.53012	0.875	0.063707	0.141959	0.196765	0.640097	0.365482	0.886878	0.482759	0.823834
0.110379	0.554688	0.379147	0.766055	0.482759	0.89759	0.364532	0.828829	0.076301	0.153846	0.548193	0.875	0.063707	0.143756	0.196765	0.644928	0.380711	0.886878	0.482759	0.839378
0.110379	0.557292	0.379147	0.770642	0.482759	0.909639	0.364532	0.842342	0.077457	0.153846	0.548193	0.885	0.064672	0.143756	0.199461	0.644928	0.380711	0.891403	0.5	0.839378
0.113674	0.557292	0.383886	0.770642	0.505747	0.909639	0.369458	0.842342	0.079769	0.15493	0.572289	0.885	0.064672	0.144654	0.199461	0.649758	0.395939	0.891403	0.5	0.84456
0.113674	0.559896	0.383886	0.775229	0.505747	0.921687	0.369458	0.851351	0.079769	0.162514	0.572289	0.895	0.073359	0.144654	0.202156	0.657005	0.395939	0.895928	0.505747	0.84456
0.115321	0.559896	0.407583	0.775229	0.528736	0.921687	0.374384	0.851351	0.080925	0.162514	0.584337	0.895	0.073359	0.145553	0.207547	0.657005	0.411168	0.895928	0.505747	0.849741
0.115321	0.570312	0.407583	0.784404	0.528736	0.927711	0.374384	0.855856	0.080925	0.163597	0.584337	0.9	0.074324	0.145553	0.207547	0.666667	0.411168	0.900452	0.517241	0.849741
0.116969	0.570312	0.412322	0.784404	0.568966	0.927711	0.389163	0.855856	0.082081	0.163597	0.620482	0.9	0.074324	0.146451	0.210243	0.666667	0.431472	0.900452	0.517241	0.854922
0.116969	0.572917	0.412322	0.788991	0.568966	0.933735	0.389163	0.86036	0.082081	0.16468	0.620482	0.91	0.07529	0.146451	0.210243	0.669082	0.431472	0.904977	0.545977	0.854922
0.120264	0.572917	0.445498	0.788991	0.649425	0.933735	0.403941	0.86036	0.083237	0.16468	0.63253	0.91	0.07529	0.148248	0.212938	0.669082	0.441624	0.904977	0.545977	0.860104
0.120264	0.575521	0.445498	0.793578	0.649425	0.939759	0.418719	0.878378	0.084393	0.165764	0.63253	0.915	0.07722	0.148248	0.212938	0.673913	0.441624	0.909502	0.551724	0.860104
0.121911	0.575521	0.454976	0.793578	0.655172	0.939759	0.433498	0.878378	0.084393	0.171181	0.638554	0.915	0.07722	0.150045	0.218329	0.673913	0.497462	0.909502	0.551724	0.865285
0.121911	0.585938	0.454976	0.798165	0.655172	0.945783	0.433498	0.891892	0.085549	0.171181	0.638554	0.92	0.079151	0.150045	0.218329	0.681159	0.497462	0.914027	0.568966	0.865285
0.123558	0.585938	0.469194	0.798165	0.718391	0.945783	0.438424	0.891892	0.086705	0.172264	0.662651	0.92	0.079151	0.150943	0.221024	0.681159	0.507614	0.914027	0.568966	0.88601
0.123558	0.591146	0.469194	0.816514	0.718391	0.951807	0.438424	0.896396	0.087861	0.172264	0.662651	0.925	0.081081	0.150943	0.221024	0.690821	0.507614	0.918552	0.58046	0.88601
0.128501	0.591146	0.478673	0.816514	0.747126	0.951807	0.448276	0.896396	0.087861	0.174431	0.668675	0.925	0.081081	0.151842	0.22372	0.690821	0.527919	0.918552	0.58046	0.891192
0.128501	0.604167	0.478673	0.821101	0.747126	0.957831	0.448276	0.900901	0.090173	0.175515	0.668675	0.94	0.084942	0.151842	0.22372	0.695652	0.527919	0.927602	0.591954	0.891192
0.130148	0.604167	0.483412	0.821101	0.770115	0.957831	0.46798	0.900901	0.090173	0.179848	0.686747	0.94	0.084942	0.153639	0.226415	0.695652	0.532995	0.927602	0.591954	0.896373
0.130148	0.611979	0.483412	0.830275	0.770115	0.96988	0.46798	0.90991	0.092486	0.179848	0.686747	0.945	0.085907	0.153639	0.226415	0.698068	0.532995	0.932127	0.609195	0.901554
0.131796	0.611979	0.49763	0.830275	0.787356	0.96988	0.507389	0.90991	0.092486	0.182015	0.692771	0.945	0.085907	0.157233	0.229111	0.698068	0.538071	0.932127	0.62069	0.901554
0.131796	0.617188	0.49763	0.844037	0.787356	0.975904	0.507389	0.914414	0.092486	0.184182	0.692771	0.95	0.086873	0.157233	0.229111	0.700483	0.538071	0.936652	0.62069	0.911917
0.133443	0.617188	0.511848	0.844037	0.804598	0.975904	0.522167	0.914414	0.092486	0.185265	0.710843	0.95	0.086873	0.159928	0.231806	0.700483	0.553299	0.936652	0.626437	0.911917
0.133443	0.627604	0.511848	0.848624	0.804598	0.981928	0.522167	0.927928	0.092486	0.190683	0.710843	0.955	0.087838	0.159928	0.231806	0.705314	0.553299	0.941176	0.626437	0.92228
0.135091	0.627604	0.521327	0.848624	0.925287	0.981928	0.551724	0.927928	0.093642	0.190683	0.73494	0.955	0.087838	0.161725	0.234501	0.705314	0.588832	0.941176	0.632184	0.92228
0.135091	0.632812	0.521327	0.853211	0.925287	0.987952	0.551724	0.936937	0.093642	0.193933	0.73494	0.96	0.088803	0.161725	0.234501	0.707729	0.588832	0.945701	0.632184	0.927461
0.140033	0.632812	0.526066	0.853211	0.982759	0.987952	0.561576	0.936937	0.094798	0.193933	0.753012	0.96	0.088803	0.162624	0.242588	0.707729	0.619289	0.945701	0.655172	0.927461
0.140033	0.635417	0.526066	0.862385	0.982759	1	0.561576	0.941441	0.094798	0.19935	0.753012	0.965	0.090734	0.162624	0.242588	0.719807	0.619289	0.950226	0.655172	0.932642
0.143328	0.635417	0.530806	0.862385	1	1	0.615764	0.941441	0.09711	0.19935	0.76506	0.965	0.090734	0.167116	0.247978	0.719807	0.654822	0.950226	0.695402	0.932642
0.143328	0.643229	0.530806	0.866972			0.615764	0.945946	0.09711	0.200433	0.76506	0.97	0.094595	0.167116	0.250674	0.719807	0.654822	0.963801	0.695402	0.943005
0.144975	0.643229	0.545024	0.866972			0.669951	0.945946	0.098266	0.200433	0.819277	0.97	0.094595	0.168014	0.250674	0.722222	0.670051	0.963801	0.706897	0.943005
0.144975	0.645833	0.545024	0.87156			0.669951	0.95045	0.098266	0.203684	0.819277	0.975	0.09556	0.168014	0.253369	0.722222	0.670051	0.972851	0.706897	0.948187
0.146623	0.645833	0.549763	0.87156			0.679803	0.95045	0.099422	0.203684	0.843373	0.975	0.09556	0.168913	0.253369	0.724638	0.680203	0.972851	0.712644	0.948187
0.146623	0.651042	0.549763	0.880734			0.679803	0.959459	0.101734	0.204767	0.843373	0.98	0.096525	0.168913	0.256065	0.724638	0.680203	0.9819	0.712644	0.953368
0.14827	0.651042	0.57346	0.880734			0.724138	0.959459	0.101734	0.206934	0.873494	0.98	0.096525	0.17071	0.261456	0.724638	0.690355	0.9819	0.718391	0.953368
0.14827	0.653646	0.57346	0.889908			0.724138	0.963964	0.10289	0.208017	0.873494	0.985	0.099421	0.17071	0.261456	0.7343	0.690355	0.986425	0.729885	0.953368
0.149918	0.653646	0.611374	0.889908			0.738916	0.963964	0.104046	0.210184	0.945783	0.985	0.099421	0.171608	0.266846	0.7343	0.705584	0.986425	0.735632	0.953368
0.149918	0.65625	0.611374	0.894495			0.738916	0.968468	0.104046	0.211268	0.945783	0.99	0.100386	0.171608	0.266846	0.736715	0.705584	0.99095	0.735632	0.963731
0.151565	0.65625	0.635071	0.894495			0.783251	0.968468	0.104046	0.213434	0.957831	0.99	0.100386	0.172507	0.269542	0.736715	0.746193	0.99095	0.747126	0.963731
0.151565	0.658854	0.635071	0.90367			0.783251	0.972973	0.104046	0.214518	0.957831	0.995	0.101351	0.172507	0.269542	0.73913	0.746193	0.995475	0.747126	0.968912
0.15486	0.658854	0.658768	0.90367			0.807882	0.972973	0.105202	0.214518	0.963855	0.995	0.101351	0.173405	0.272237	0.73913	0.796954	0.995475	0.758621	0.968912
0.15486	0.661458	0.658768	0.908257			0.807882	0.977477	0.105202	0.215601	0.963855	1	0.102317	0.173405	0.272237	0.743961	0.796954	1	0.758621	0.974093
0.164745	0.661458	0.668246	0.908257			0.817734	0.977477	0.106358	0.215601	1	1	0.102317	0.176101	0.274933	0.743961	1	1	0.775862	0.974093
0.164745	0.664062	0.668246	0.912844			0.817734	0.981982	0.106358	0.216685			0.105212	0.176101	0.274933	0.748792			0.775862	0.979275
0.166392	0.664062	0.677725	0.912844			0.837438	0.981982	0.107514	0.219935			0.105212	0.177898	0.283019	0.748792			0.781609	0.979275
0.166392	0.666667	0.677725	0.917431			0.837438	0.986486	0.107514	0.221018			0.106178	0.177898	0.283019	0.751208			0.781609	0.984456
0.16804	0.666667	0.706161	0.917431			0.852217	0.986486	0.108671	0.221018			0.106178	0.178796	0.28841	0.751208			0.793103	0.984456
0.16804	0.677083	0.706161	0.922018			0.852217	0.990991	0.108671	0.223185			0.108108	0.178796	0.28841	0.753623			0.793103	0.989637
0.171334	0.677083	0.71564	0.922018			0.955665	0.990991	0.109827	0.223185			0.108108	0.181491	0.293801	0.756039			0.816092	0.989637
0.171334	0.679688	0.71564	0.926606			0.955665	0.995495	0.109827	0.224269			0.109073	0.181491	0.293801	0.758454			0.816092	0.994819
0.172982	0.679688	0.725118	0.926606			0.965517	0.995495	0.110983	0.224269			0.109073	0.18239	0.296496	0.758454			0.833333	0.994819
0.172982	0.684896	0.725118	0.931193			0.965517	1	0.110983	0.226436			0.110039	0.18239	0.296496	0.76087			0.833333	1
0.176277	0.684896	0.767773	0.931193			1	1	0.113295	0.238353			0.110039	0.185085	0.299191	0.76087			1	1
0.176277	0.690104	0.767773	0.944954					0.113295	0.241603			0.111004	0.185085	0.307278	0.7657
0.179572	0.690104	0.78673	0.944954					0.113295	0.245937			0.111004	0.188679	0.307278	0.770531
0.179572	0.695312	0.78673	0.949541					0.114451	0.245937			0.111969	0.188679	0.307278	0.777778
0.182867	0.695312	0.796209	0.949541					0.114451	0.247021			0.111969	0.189578	0.318059	0.777778
0.182867	0.697917	0.796209	0.954128					0.115607	0.247021			0.112934	0.189578	0.318059	0.782609
0.184514	0.697917	0.853081	0.954128					0.115607	0.250271			0.112934	0.190476	0.328841	0.782609
0.184514	0.700521	0.85782	0.958716					0.116763	0.252438			0.1139	0.190476	0.328841	0.789855
0.186161	0.700521	0.862559	0.958716					0.117919	0.252438			0.1139	0.191375	0.336927	0.789855
0.186161	0.705729	0.862559	0.96789					0.120231	0.264355			0.11583	0.191375	0.336927	0.797101
0.187809	0.705729	0.890995	0.96789					0.122543	0.264355			0.11583	0.193172	0.342318	0.797101
0.187809	0.710938	0.890995	0.972477					0.122543	0.268689			0.116795	0.193172	0.342318	0.799517
0.194399	0.710938	0.895735	0.972477					0.123699	0.268689			0.116795	0.19407	0.3531	0.799517
0.194399	0.713542	0.895735	0.981651					0.126012	0.273023			0.118726	0.19407	0.3531	0.801932
0.199341	0.713542	0.900474	0.981651					0.126012	0.27519			0.118726	0.203055	0.366577	0.801932
0.199341	0.71875	0.900474	0.986239					0.127168	0.27519			0.121622	0.203055	0.366577	0.806763
0.200988	0.71875	0.933649	0.986239					0.127168	0.279523			0.121622	0.203953	0.369272	0.806763
0.200988	0.721354	0.933649	0.990826					0.128324	0.28169			0.122587	0.203953	0.369272	0.809179
0.210873	0.721354	0.966825	0.990826					0.12948	0.28169			0.122587	0.204852	0.374663	0.809179
0.210873	0.723958	0.966825	0.995413					0.12948	0.282774			0.123552	0.204852	0.374663	0.811594
0.214168	0.723958	0.981043	0.995413					0.130636	0.283857			0.123552	0.20575	0.380054	0.811594
0.214168	0.742188	0.981043	1					0.131792	0.287107			0.125483	0.20575	0.380054	0.81401
0.217463	0.742188	1	1					0.134104	0.287107			0.125483	0.206649	0.382749	0.81401
0.217463	0.744792							0.134104	0.289274			0.127413	0.206649	0.382749	0.816425
0.222405	0.744792							0.13526	0.293608			0.127413	0.211141	0.385445	0.816425
0.222405	0.747396							0.13526	0.295775			0.128378	0.211141	0.385445	0.821256
0.224053	0.747396							0.136416	0.295775			0.128378	0.212938	0.38814	0.821256
0.224053	0.75							0.136416	0.297941			0.132239	0.212938	0.38814	0.823671
0.2257	0.75							0.136416	0.300108			0.132239	0.213836	0.390836	0.823671
0.2257	0.755208							0.137572	0.300108			0.133205	0.213836	0.390836	0.826087
0.227348	0.755208							0.137572	0.302275			0.133205	0.214735	0.393531	0.826087
0.227348	0.757812							0.138728	0.305525			0.13417	0.214735	0.393531	0.830918
0.235585	0.757812							0.14104	0.305525			0.13417	0.215633	0.396226	0.830918
0.235585	0.760417							0.143353	0.305525			0.1361	0.215633	0.396226	0.84058
0.240527	0.760417							0.147977	0.309859			0.1361	0.218329	0.409704	0.84058
0.240527	0.765625							0.147977	0.312026			0.137066	0.218329	0.409704	0.842995
0.243822	0.765625							0.149133	0.312026			0.137066	0.221923	0.412399	0.842995
0.243822	0.768229							0.149133	0.314193			0.138031	0.221923	0.412399	0.847826
0.24547	0.768229							0.150289	0.314193			0.138031	0.222821	0.423181	0.847826
0.24547	0.770833							0.150289	0.315276			0.138996	0.222821	0.423181	0.852657
0.247117	0.770833							0.152601	0.315276			0.138996	0.228212	0.431267	0.852657
0.247117	0.776042							0.152601	0.317443			0.139961	0.228212	0.431267	0.855072
0.253707	0.776042							0.154913	0.317443			0.139961	0.229111	0.442049	0.855072
0.253707	0.778646							0.156069	0.318527			0.140927	0.229111	0.442049	0.864734
0.257002	0.778646							0.156069	0.320693			0.140927	0.230009	0.450135	0.864734
0.257002	0.789062							0.156069	0.32286			0.142857	0.230009	0.450135	0.871981
0.261944	0.789062							0.156069	0.326111			0.142857	0.231806	0.45283	0.871981
0.261944	0.791667							0.157225	0.326111			0.145753	0.231806	0.45283	0.874396
0.266886	0.791667							0.157225	0.330444			0.145753	0.232704	0.458221	0.874396
0.266886	0.799479							0.180347	0.349946			0.146718	0.232704	0.458221	0.876812
0.270181	0.799479							0.180347	0.353196			0.146718	0.234501	0.460916	0.876812
0.270181	0.802083							0.190751	0.384615			0.147683	0.234501	0.460916	0.884058
0.275124	0.802083							0.191908	0.384615			0.147683	0.237197	0.469003	0.884058
0.275124	0.804688							0.193064	0.387866			0.151544	0.237197	0.469003	0.888889
0.280066	0.804688							0.193064	0.391116			0.151544	0.240791	0.477089	0.888889
0.280066	0.809896							0.19422	0.392199			0.15251	0.240791	0.477089	0.891304
0.283361	0.809896							0.196532	0.392199			0.15251	0.241689	0.490566	0.891304
0.283361	0.815104							0.198844	0.393283			0.153475	0.241689	0.490566	0.896135
0.285008	0.815104							0.201156	0.39545			0.153475	0.246181	0.498652	0.896135
0.285008	0.825521							0.201156	0.397616			0.158301	0.246181	0.498652	0.898551
0.288303	0.825521							0.202312	0.3987			0.158301	0.24708	0.509434	0.900966
0.288303	0.828125							0.202312	0.399783			0.159266	0.24708	0.512129	0.900966
0.29654	0.828125							0.203468	0.399783			0.159266	0.249775	0.51752	0.900966
0.29654	0.835938							0.203468	0.40195			0.161197	0.249775	0.520216	0.900966
0.298188	0.835938							0.20578	0.40195			0.161197	0.265948	0.520216	0.903382
0.298188	0.841146							0.208092	0.40195			0.163127	0.265948	0.525606	0.903382
0.308072	0.841146							0.209249	0.40195			0.163127	0.266846	0.525606	0.910628
0.308072	0.84375							0.209249	0.404117			0.164093	0.266846	0.528302	0.910628
0.30972	0.84375							0.210405	0.404117			0.164093	0.267745	0.528302	0.915459
0.30972	0.846354							0.212717	0.404117			0.165058	0.267745	0.533693	0.915459
0.321252	0.846354							0.213873	0.404117			0.165058	0.27044	0.533693	0.917874
0.321252	0.848958							0.217341	0.404117			0.166023	0.27044	0.571429	0.917874
0.324547	0.848958							0.219653	0.404117			0.166023	0.272237	0.571429	0.922705
0.324547	0.851562							0.219653	0.4052			0.166988	0.272237	0.576819	0.922705
0.332784	0.851562							0.223121	0.4052			0.166988	0.273136	0.576819	0.925121
0.332784	0.864583							0.223121	0.406284			0.167954	0.273136	0.598383	0.925121
0.341021	0.864583							0.224277	0.406284			0.167954	0.274933	0.598383	0.927536
0.341021	0.867188							0.224277	0.407367			0.169884	0.274933	0.601078	0.927536
0.344316	0.867188							0.230058	0.409534			0.169884	0.275831	0.601078	0.929952
0.344316	0.869792							0.23237	0.409534			0.170849	0.275831	0.609164	0.929952
0.345964	0.869792							0.23237	0.411701			0.170849	0.27673	0.609164	0.932367
0.345964	0.872396							0.233526	0.412784			0.171815	0.27673	0.61186	0.932367
0.352554	0.872396							0.233526	0.414951			0.171815	0.277628	0.61186	0.937198
0.352554	0.875							0.236994	0.414951			0.173745	0.277628	0.617251	0.937198
0.362438	0.875							0.248555	0.421452			0.173745	0.28212	0.617251	0.939614
0.362438	0.877604							0.248555	0.422535			0.176641	0.28212	0.619946	0.939614
0.364086	0.877604							0.250867	0.422535			0.176641	0.283019	0.619946	0.942029
0.364086	0.882812							0.250867	0.425785			0.177606	0.283019	0.625337	0.942029
0.375618	0.882812							0.252023	0.425785			0.177606	0.283917	0.630728	0.942029
0.375618	0.885417							0.252023	0.429036			0.178571	0.283917	0.630728	0.944444
0.38715	0.885417							0.253179	0.429036			0.178571	0.284816	0.636119	0.944444
0.38715	0.888021							0.253179	0.431203			0.181467	0.284816	0.636119	0.94686
0.390445	0.888021							0.253179	0.433369			0.181467	0.28841	0.638814	0.94686
0.390445	0.890625							0.253179	0.434453			0.182432	0.28841	0.638814	0.949275
0.39374	0.890625							0.253179	0.43662			0.182432	0.290207	0.6469	0.949275
0.39374	0.893229							0.253179	0.437703			0.184363	0.290207	0.6469	0.951691
0.397035	0.893229							0.254335	0.438787			0.184363	0.292004	0.652291	0.951691
0.397035	0.895833							0.255491	0.438787			0.187259	0.292004	0.652291	0.954106
0.403624	0.895833							0.255491	0.43987			0.187259	0.292902	0.668464	0.954106
0.403624	0.898438							0.256647	0.43987			0.188224	0.292902	0.668464	0.956522
0.405272	0.898438							0.256647	0.442037			0.188224	0.294699	0.671159	0.956522
0.405272	0.901042							0.287861	0.486457			0.189189	0.294699	0.671159	0.958937
0.408567	0.901042							0.287861	0.487541			0.189189	0.297394	0.690027	0.958937
0.408567	0.90625							0.293642	0.488624			0.190154	0.297394	0.690027	0.961353
0.416804	0.90625							0.295954	0.488624			0.190154	0.300988	0.692722	0.961353
0.416804	0.908854							0.295954	0.490791			0.19112	0.300988	0.692722	0.963768
0.420099	0.908854							0.298266	0.490791			0.19112	0.301887	0.703504	0.963768
0.420099	0.914062							0.298266	0.491874			0.197876	0.301887	0.703504	0.966184
0.453048	0.914062							0.299422	0.491874			0.197876	0.302785	0.714286	0.966184
0.453048	0.916667							0.299422	0.492958			0.198842	0.302785	0.714286	0.968599
0.45799	0.916667							0.300578	0.495125			0.198842	0.303684	0.725067	0.968599
0.45799	0.919271							0.300578	0.496208			0.200772	0.303684	0.725067	0.971014
0.472817	0.919271							0.301734	0.496208			0.200772	0.304582	0.730458	0.971014
0.472817	0.921875							0.301734	0.497291			0.201737	0.304582	0.730458	0.975845
0.474465	0.921875							0.30289	0.497291			0.201737	0.305481	0.733154	0.975845
0.474465	0.924479							0.30289	0.502709			0.205598	0.305481	0.733154	0.978261
0.484349	0.924479							0.317919	0.507042			0.205598	0.308176	0.746631	0.978261
0.484349	0.927083							0.319075	0.507042			0.206564	0.308176	0.746631	0.985507
0.485997	0.927083							0.320231	0.511376			0.206564	0.309973	0.757412	0.985507
0.485997	0.932292							0.321387	0.512459			0.207529	0.309973	0.757412	0.990338
0.495881	0.932292							0.322543	0.512459			0.207529	0.31177	0.765499	0.990338
0.495881	0.934896							0.323699	0.513543			0.209459	0.31177	0.765499	0.992754
0.497529	0.934896							0.323699	0.51571			0.209459	0.314465	0.792453	0.992754
0.497529	0.9375							0.326012	0.51571			0.210425	0.314465	0.792453	0.995169
0.505766	0.9375							0.327168	0.516793			0.210425	0.316262	0.843666	0.995169
0.505766	0.942708							0.327168	0.51896			0.21139	0.316262	0.843666	0.997585
0.523888	0.942708							0.327168	0.521127			0.21139	0.321653	0.876011	0.997585
0.523888	0.945312							0.328324	0.521127			0.212355	0.321653	0.876011	1
0.540362	0.945312							0.328324	0.523294			0.212355	0.322552	1	1
0.540362	0.947917							0.32948	0.523294			0.21332	0.322552
0.543657	0.947917							0.32948	0.524377			0.21332	0.32345
0.543657	0.950521							0.330636	0.524377			0.217181	0.32345
0.546952	0.950521							0.330636	0.526544			0.217181	0.324349
0.546952	0.953125							0.33526	0.526544			0.218147	0.324349
0.578254	0.953125							0.33526	0.528711			0.218147	0.327942
0.578254	0.955729							0.337572	0.528711			0.220077	0.327942
0.584843	0.955729							0.337572	0.529794			0.220077	0.329739
0.584843	0.960938							0.338728	0.529794			0.221042	0.329739
0.599671	0.960938							0.339884	0.531961			0.221042	0.330638
0.599671	0.963542							0.339884	0.534128			0.223938	0.330638
0.60626	0.963542							0.342197	0.534128			0.223938	0.333333
0.60626	0.966146							0.342197	0.537378			0.224903	0.333333
0.617792	0.966146							0.344509	0.543879			0.224903	0.33513
0.617792	0.96875							0.345665	0.543879			0.225869	0.33513
0.663921	0.96875							0.345665	0.544962			0.225869	0.336029
0.667216	0.971354							0.346821	0.547129			0.226834	0.336029
0.670511	0.971354							0.350289	0.547129			0.226834	0.338724
0.670511	0.976562							0.351445	0.547129			0.227799	0.338724
0.682043	0.976562							0.352601	0.548212			0.227799	0.339623
0.685338	0.976562							0.352601	0.553629			0.228764	0.339623
0.691928	0.976562							0.354913	0.553629			0.228764	0.340521
0.698517	0.976562							0.354913	0.555796			0.230695	0.340521
0.708402	0.976562							0.357225	0.56338			0.230695	0.34142
0.708402	0.979167							0.359538	0.56338			0.233591	0.34142
0.726524	0.979167							0.36185	0.56338			0.233591	0.345912
0.728171	0.981771							0.36185	0.564464			0.236486	0.345912
0.728171	0.984375							0.363006	0.564464			0.236486	0.349506
0.731466	0.984375							0.363006	0.566631			0.237452	0.349506
0.731466	0.986979							0.364162	0.566631			0.237452	0.350404
0.733114	0.986979							0.364162	0.567714			0.238417	0.350404
0.739703	0.986979							0.366474	0.567714			0.238417	0.351303
0.742998	0.986979							0.36763	0.567714			0.241313	0.351303
0.742998	0.989583							0.36763	0.568797			0.241313	0.3531
0.769357	0.989583							0.371098	0.569881			0.245174	0.3531
0.775947	0.989583							0.379191	0.570964			0.245174	0.353998
0.784185	0.989583							0.379191	0.573131			0.25	0.353998
0.784185	0.992188							0.382659	0.573131			0.25	0.356694
0.802306	0.992188							0.382659	0.575298			0.253861	0.356694
0.802306	0.994792							0.384971	0.575298			0.253861	0.357592
0.805601	0.994792							0.384971	0.576381			0.254826	0.357592
0.805601	0.997396							0.388439	0.576381			0.254826	0.360288
0.83855	0.997396							0.390751	0.577465			0.257722	0.360288
0.83855	1							0.390751	0.578548			0.257722	0.362084
1	1							0.393064	0.578548			0.259653	0.362084
								0.39422	0.582882			0.259653	0.36478
								0.39422	0.585049			0.261583	0.36478
								0.395376	0.585049			0.261583	0.368374
								0.396532	0.586132			0.262548	0.368374
								0.397688	0.591549			0.262548	0.369272
								0.397688	0.593716			0.263514	0.369272
								0.410405	0.605634			0.263514	0.372866
								0.411561	0.605634			0.266409	0.372866
								0.413873	0.605634			0.266409	0.374663
								0.413873	0.607801			0.271236	0.374663
								0.415029	0.607801			0.271236	0.375562
								0.416185	0.608884			0.273166	0.375562
								0.419653	0.608884			0.273166	0.377358
								0.43237	0.614301			0.274131	0.377358
								0.433526	0.614301			0.274131	0.380054
								0.440462	0.625135			0.276062	0.380054
								0.441618	0.625135			0.276062	0.380952
								0.441618	0.628386			0.278958	0.380952
								0.443931	0.628386			0.278958	0.392633
								0.445087	0.628386			0.279923	0.392633
								0.445087	0.629469			0.279923	0.397125
								0.460116	0.648971			0.280888	0.397125
								0.469364	0.653304			0.280888	0.398023
								0.473988	0.653304			0.281853	0.398023
								0.473988	0.654388			0.281853	0.398922
								0.477457	0.654388			0.282819	0.398922
								0.477457	0.655471			0.282819	0.401617
								0.479769	0.655471			0.284749	0.401617
								0.480925	0.658722			0.284749	0.404313
								0.482081	0.658722			0.28668	0.404313
								0.516763	0.692308			0.28668	0.409704
								0.520231	0.694475			0.28861	0.409704
								0.521387	0.695558			0.28861	0.410602
								0.521387	0.697725			0.289575	0.410602
								0.532948	0.699892			0.289575	0.4115
								0.53526	0.699892			0.291506	0.4115
								0.539884	0.705309			0.291506	0.419587
								0.539884	0.708559			0.292471	0.419587
								0.542197	0.708559			0.292471	0.421384
								0.542197	0.709642			0.300193	0.421384
								0.544509	0.710726			0.300193	0.422282
								0.544509	0.711809			0.305019	0.422282
								0.547977	0.711809			0.305019	0.423181
								0.547977	0.712893			0.307915	0.423181
								0.549133	0.713976			0.307915	0.424079
								0.56185	0.723727			0.30888	0.424079
								0.563006	0.723727			0.30888	0.424978
								0.566474	0.72481			0.309846	0.424978
								0.569942	0.72481			0.309846	0.426774
								0.569942	0.725894			0.310811	0.426774
								0.572254	0.729144			0.310811	0.427673
								0.57341	0.729144			0.311776	0.427673
								0.575723	0.731311			0.311776	0.42947
								0.575723	0.732394			0.314672	0.42947
								0.576879	0.732394			0.314672	0.430368
								0.576879	0.733478			0.315637	0.430368
								0.579191	0.733478			0.315637	0.433962
								0.579191	0.735645			0.317568	0.433962
								0.582659	0.735645			0.317568	0.437556
								0.582659	0.737811			0.321429	0.437556
								0.583815	0.737811			0.321429	0.438455
								0.583815	0.739978			0.322394	0.438455
								0.586127	0.739978			0.322394	0.439353
								0.586127	0.741062			0.323359	0.439353
								0.587283	0.741062			0.323359	0.440252
								0.610405	0.75948			0.324324	0.440252
								0.62659	0.781148			0.324324	0.442947
								0.627746	0.781148			0.32529	0.442947
								0.627746	0.782232			0.32529	0.443845
								0.628902	0.782232			0.326255	0.443845
								0.63237	0.783315			0.326255	0.444744
								0.633526	0.783315			0.32722	0.444744
								0.635838	0.784399			0.32722	0.445642
								0.639306	0.784399			0.328185	0.445642
								0.645087	0.785482			0.328185	0.446541
								0.645087	0.786566			0.331081	0.446541
								0.649711	0.786566			0.331081	0.447439
								0.801156	0.91441			0.333977	0.447439
								0.803468	0.91441			0.333977	0.448338
								0.80578	0.91441			0.334942	0.448338
								0.808092	0.91441			0.334942	0.449236
								0.824277	0.92091			0.337838	0.449236
								0.824277	0.921993			0.337838	0.450135
								0.824277	0.925244			0.338803	0.450135
								0.825434	0.925244			0.338803	0.451932
								0.825434	0.926327			0.339768	0.451932
								0.825434	0.928494			0.339768	0.455526
								0.82659	0.928494			0.343629	0.455526
								0.82659	0.929577			0.343629	0.457323
								0.830058	0.929577			0.34556	0.457323
								0.836994	0.931744			0.34556	0.459119
								0.839306	0.931744			0.348456	0.459119
								0.841618	0.933911			0.348456	0.465409
								0.841618	0.937161			0.349421	0.465409
								0.843931	0.937161			0.349421	0.466307
								0.846243	0.941495			0.350386	0.466307
								0.848555	0.941495			0.350386	0.468104
								0.852023	0.942579			0.352317	0.468104
								0.853179	0.942579			0.352317	0.4708
								0.853179	0.943662			0.355212	0.4708
								0.855491	0.943662			0.355212	0.472597
								0.855491	0.944745			0.357143	0.472597
								0.856647	0.944745			0.357143	0.473495
								0.875145	0.950163			0.360039	0.473495
								0.875145	0.951246			0.360039	0.47619
								0.877457	0.951246			0.361004	0.47619
								0.877457	0.953413			0.361004	0.478886
								0.878613	0.953413			0.36583	0.478886
								0.947977	0.979415			0.36583	0.480683
								0.950289	0.979415			0.366795	0.480683
								0.950289	0.980498			0.366795	0.48248
								0.952601	0.980498			0.367761	0.48248
								0.952601	0.981582			0.367761	0.485175
								0.953757	0.981582			0.368726	0.485175
								0.958382	0.981582			0.368726	0.488769
								0.959538	0.981582			0.369691	0.488769
								0.959538	0.982665			0.369691	0.491465
								0.96185	0.982665			0.370656	0.491465
								0.96185	0.983749			0.370656	0.492363
								0.966474	0.983749			0.371622	0.492363
								0.966474	0.984832			0.371622	0.49416
								0.968786	0.984832			0.372587	0.49416
								0.968786	0.985915			0.372587	0.495058
								0.969942	0.985915			0.375483	0.495058
								0.969942	0.986999			0.375483	0.499551
								0.97341	0.986999			0.377413	0.499551
								0.97341	0.989166			0.377413	0.501348
								0.975723	0.989166			0.379344	0.501348
								0.981503	0.990249			0.379344	0.502246
								0.982659	0.990249			0.380309	0.502246
								0.982659	0.991333			0.380309	0.504942
								0.983815	0.991333			0.383205	0.504942
								0.983815	0.993499			0.383205	0.50584
								0.984971	0.993499			0.38417	0.50584
								0.984971	0.994583			0.38417	0.507637
								0.986127	0.994583			0.3861	0.507637
								0.986127	0.995666			0.3861	0.510332
								0.989595	0.995666			0.390927	0.510332
								0.989595	0.99675			0.390927	0.512129
								0.993064	0.99675			0.392857	0.512129
								0.993064	0.997833			0.392857	0.514825
								0.996532	0.997833			0.393822	0.514825
								0.996532	0.998917			0.393822	0.518419
								0.997688	0.998917			0.394788	0.518419
								0.997688	1			0.394788	0.519317
								1	1			0.396718	0.519317
												0.396718	0.520216
												0.398649	0.520216
												0.398649	0.522013
												0.400579	0.522013
												0.400579	0.530997
												0.401544	0.530997
												0.401544	0.532794
												0.40444	0.532794
												0.40444	0.536388
												0.405405	0.536388
												0.405405	0.537287
												0.409266	0.537287
												0.409266	0.538185
												0.410232	0.538185
												0.410232	0.539084
												0.412162	0.539084
												0.412162	0.540881
												0.414093	0.540881
												0.414093	0.541779
												0.416023	0.541779
												0.416023	0.542677
												0.419884	0.542677
												0.419884	0.545373
												0.427606	0.545373
												0.427606	0.54717
												0.430502	0.54717
												0.430502	0.548967
												0.433398	0.548967
												0.433398	0.549865
												0.436293	0.549865
												0.436293	0.550764
												0.437259	0.550764
												0.437259	0.551662
												0.438224	0.551662
												0.438224	0.553459
												0.439189	0.553459
												0.439189	0.555256
												0.44112	0.555256
												0.44112	0.556155
												0.442085	0.556155
												0.442085	0.557951
												0.44305	0.557951
												0.44305	0.55885
												0.444981	0.55885
												0.444981	0.560647
												0.445946	0.560647
												0.445946	0.562444
												0.446911	0.562444
												0.446911	0.564241
												0.449807	0.564241
												0.449807	0.565139
												0.452703	0.565139
												0.452703	0.567835
												0.453668	0.567835
												0.453668	0.57053
												0.455598	0.57053
												0.455598	0.571429
												0.459459	0.571429
												0.459459	0.572327
												0.462355	0.572327
												0.462355	0.574124
												0.46332	0.574124
												0.46332	0.575921
												0.464286	0.575921
												0.464286	0.576819
												0.467181	0.576819
												0.467181	0.577718
												0.468147	0.577718
												0.468147	0.578616
												0.471042	0.578616
												0.471042	0.580413
												0.472008	0.580413
												0.472008	0.584007
												0.475869	0.584007
												0.475869	0.587601
												0.476834	0.587601
												0.476834	0.5885
												0.48166	0.5885
												0.48166	0.590296
												0.483591	0.590296
												0.483591	0.591195
												0.485521	0.591195
												0.485521	0.592093
												0.491313	0.592093
												0.491313	0.592992
												0.492278	0.592992
												0.492278	0.594789
												0.493243	0.594789
												0.493243	0.596586
												0.494208	0.596586
												0.494208	0.599281
												0.495174	0.599281
												0.495174	0.60018
												0.496139	0.60018
												0.496139	0.601977
												0.497104	0.601977
												0.497104	0.603774
												0.498069	0.603774
												0.498069	0.605571
												0.500965	0.605571
												0.500965	0.607367
												0.502896	0.607367
												0.502896	0.610961
												0.506757	0.610961
												0.506757	0.61186
												0.508687	0.61186
												0.508687	0.615454
												0.512548	0.615454
												0.512548	0.617251
												0.513514	0.617251
												0.513514	0.619048
												0.514479	0.619048
												0.514479	0.620845
												0.517375	0.620845
												0.517375	0.627134
												0.52027	0.627134
												0.52027	0.628931
												0.521236	0.628931
												0.521236	0.629829
												0.523166	0.629829
												0.523166	0.631626
												0.524131	0.631626
												0.524131	0.632525
												0.525097	0.632525
												0.525097	0.633423
												0.527027	0.633423
												0.527027	0.634322
												0.528958	0.634322
												0.528958	0.641509
												0.530888	0.641509
												0.530888	0.642408
												0.531853	0.642408
												0.531853	0.643306
												0.532819	0.643306
												0.532819	0.645103
												0.534749	0.645103
												0.534749	0.646002
												0.53668	0.646002
												0.53668	0.648697
												0.540541	0.648697
												0.540541	0.649596
												0.542471	0.649596
												0.542471	0.650494
												0.543436	0.650494
												0.543436	0.654088
												0.545367	0.654088
												0.545367	0.655885
												0.547297	0.655885
												0.547297	0.657682
												0.551158	0.657682
												0.551158	0.65858
												0.552124	0.65858
												0.552124	0.660377
												0.554054	0.660377
												0.554054	0.661276
												0.555019	0.661276
												0.555019	0.665768
												0.55888	0.665768
												0.55888	0.668464
												0.561776	0.668464
												0.561776	0.670261
												0.562741	0.670261
												0.562741	0.673854
												0.564672	0.673854
												0.564672	0.674753
												0.565637	0.674753
												0.565637	0.67655
												0.568533	0.67655
												0.568533	0.677448
												0.570463	0.677448
												0.570463	0.679245
												0.571429	0.679245
												0.571429	0.680144
												0.573359	0.680144
												0.573359	0.681042
												0.574324	0.681042
												0.574324	0.683738
												0.57722	0.683738
												0.57722	0.685535
												0.581081	0.685535
												0.581081	0.686433
												0.582046	0.686433
												0.582046	0.689128
												0.583977	0.689128
												0.583977	0.690027
												0.584942	0.690027
												0.584942	0.692722
												0.588803	0.692722
												0.588803	0.693621
												0.589768	0.693621
												0.589768	0.695418
												0.590734	0.695418
												0.590734	0.696316
												0.591699	0.696316
												0.591699	0.705301
												0.592664	0.705301
												0.592664	0.706199
												0.593629	0.706199
												0.593629	0.707098
												0.59556	0.707098
												0.59556	0.707996
												0.596525	0.707996
												0.596525	0.709793
												0.59749	0.709793
												0.59749	0.71159
												0.600386	0.71159
												0.600386	0.712489
												0.601351	0.712489
												0.601351	0.713387
												0.602317	0.713387
												0.602317	0.716083
												0.603282	0.716083
												0.603282	0.71788
												0.604247	0.71788
												0.604247	0.721473
												0.605212	0.721473
												0.605212	0.72327
												0.609073	0.72327
												0.609073	0.725067
												0.611004	0.725067
												0.611004	0.725966
												0.611969	0.725966
												0.611969	0.726864
												0.6139	0.726864
												0.6139	0.727763
												0.614865	0.727763
												0.614865	0.728661
												0.617761	0.728661
												0.617761	0.731357
												0.618726	0.731357
												0.618726	0.733154
												0.621622	0.733154
												0.621622	0.734951
												0.625483	0.734951
												0.625483	0.735849
												0.630309	0.735849
												0.630309	0.736748
												0.63417	0.736748
												0.63417	0.737646
												0.635135	0.737646
												0.635135	0.740341
												0.637066	0.740341
												0.637066	0.742138
												0.638996	0.742138
												0.638996	0.743037
												0.643822	0.743037
												0.643822	0.743935
												0.644788	0.743935
												0.644788	0.747529
												0.646718	0.747529
												0.646718	0.752022
												0.648649	0.752022
												0.648649	0.754717
												0.649614	0.754717
												0.649614	0.757412
												0.650579	0.757412
												0.650579	0.758311
												0.651544	0.758311
												0.651544	0.760108
												0.65251	0.760108
												0.65251	0.761006
												0.65444	0.761006
												0.65444	0.762803
												0.655405	0.762803
												0.655405	0.765499
												0.661197	0.765499
												0.661197	0.766397
												0.662162	0.766397
												0.662162	0.769991
												0.664093	0.769991
												0.664093	0.771788
												0.668919	0.771788
												0.668919	0.772686
												0.67471	0.772686
												0.67471	0.773585
												0.679537	0.773585
												0.679537	0.775382
												0.683398	0.775382
												0.683398	0.77628
												0.684363	0.77628
												0.684363	0.778976
												0.692085	0.778976
												0.692085	0.779874
												0.695946	0.779874
												0.695946	0.780773
												0.696911	0.780773
												0.696911	0.781671
												0.697876	0.781671
												0.697876	0.783468
												0.698842	0.783468
												0.698842	0.784367
												0.699807	0.784367
												0.699807	0.785265
												0.701737	0.785265
												0.701737	0.786164
												0.707529	0.786164
												0.707529	0.787062
												0.708494	0.787062
												0.708494	0.78796
												0.709459	0.78796
												0.709459	0.788859
												0.710425	0.788859
												0.710425	0.792453
												0.71139	0.792453
												0.71139	0.795148
												0.71332	0.795148
												0.71332	0.796945
												0.716216	0.796945
												0.716216	0.797844
												0.719112	0.797844
												0.719112	0.799641
												0.720077	0.799641
												0.720077	0.801438
												0.721042	0.801438
												0.721042	0.802336
												0.727799	0.802336
												0.727799	0.803235
												0.728764	0.803235
												0.728764	0.805031
												0.730695	0.805031
												0.730695	0.810422
												0.73166	0.810422
												0.73166	0.814915
												0.734556	0.814915
												0.734556	0.815813
												0.736486	0.815813
												0.736486	0.818509
												0.737452	0.818509
												0.737452	0.819407
												0.738417	0.819407
												0.738417	0.820305
												0.740347	0.820305
												0.740347	0.822102
												0.744208	0.822102
												0.744208	0.824798
												0.745174	0.824798
												0.745174	0.825696
												0.746139	0.825696
												0.746139	0.826595
												0.747104	0.826595
												0.747104	0.82929
												0.748069	0.82929
												0.748069	0.831087
												0.749035	0.831087
												0.749035	0.831986
												0.75	0.831986
												0.75	0.832884
												0.750965	0.832884
												0.750965	0.833783
												0.752896	0.833783
												0.752896	0.83558
												0.753861	0.83558
												0.753861	0.836478
												0.756757	0.836478
												0.756757	0.837376
												0.758687	0.837376
												0.758687	0.838275
												0.762548	0.838275
												0.762548	0.841869
												0.763514	0.841869
												0.763514	0.843666
												0.765444	0.843666
												0.765444	0.84726
												0.766409	0.84726
												0.766409	0.848158
												0.775097	0.848158
												0.775097	0.849057
												0.776062	0.849057
												0.776062	0.849955
												0.777027	0.849955
												0.777027	0.850854
												0.777992	0.850854
												0.777992	0.85265
												0.781853	0.85265
												0.781853	0.853549
												0.784749	0.853549
												0.784749	0.854447
												0.78861	0.854447
												0.78861	0.856244
												0.789575	0.856244
												0.789575	0.85894
												0.790541	0.85894
												0.790541	0.859838
												0.791506	0.859838
												0.791506	0.860737
												0.792471	0.860737
												0.792471	0.861635
												0.796332	0.861635
												0.796332	0.862534
												0.797297	0.862534
												0.797297	0.864331
												0.799228	0.864331
												0.799228	0.865229
												0.803089	0.865229
												0.803089	0.866128
												0.804054	0.866128
												0.804054	0.867026
												0.80695	0.867026
												0.80695	0.868823
												0.807915	0.868823
												0.807915	0.869721
												0.810811	0.869721
												0.810811	0.871518
												0.814672	0.871518
												0.814672	0.874214
												0.815637	0.874214
												0.815637	0.875112
												0.818533	0.875112
												0.818533	0.876011
												0.821429	0.876011
												0.821429	0.877808
												0.823359	0.877808
												0.823359	0.878706
												0.826255	0.878706
												0.826255	0.881402
												0.831081	0.881402
												0.831081	0.8823
												0.833012	0.8823
												0.833012	0.884097
												0.837838	0.884097
												0.837838	0.884996
												0.839768	0.884996
												0.839768	0.885894
												0.840734	0.885894
												0.840734	0.888589
												0.841699	0.888589
												0.841699	0.890386
												0.842664	0.890386
												0.842664	0.891285
												0.843629	0.891285
												0.843629	0.892183
												0.848456	0.892183
												0.848456	0.893082
												0.850386	0.893082
												0.850386	0.89398
												0.851351	0.89398
												0.851351	0.895777
												0.856178	0.895777
												0.856178	0.896676
												0.858108	0.896676
												0.858108	0.897574
												0.860039	0.897574
												0.860039	0.899371
												0.861004	0.899371
												0.861004	0.902965
												0.861969	0.902965
												0.861969	0.904762
												0.866795	0.904762
												0.866795	0.90566
												0.869691	0.90566
												0.869691	0.906559
												0.870656	0.906559
												0.870656	0.908356
												0.873552	0.908356
												0.873552	0.909254
												0.875483	0.909254
												0.875483	0.91195
												0.878378	0.91195
												0.878378	0.913747
												0.879344	0.913747
												0.879344	0.915544
												0.880309	0.915544
												0.880309	0.916442
												0.881274	0.916442
												0.881274	0.918239
												0.883205	0.918239
												0.883205	0.920036
												0.8861	0.920036
												0.8861	0.92363
												0.887066	0.92363
												0.887066	0.924528
												0.892857	0.924528
												0.892857	0.927224
												0.894788	0.927224
												0.894788	0.928122
												0.895753	0.928122
												0.895753	0.929021
												0.897683	0.929021
												0.897683	0.931716
												0.900579	0.931716
												0.900579	0.933513
												0.901544	0.933513
												0.901544	0.934412
												0.903475	0.934412
												0.903475	0.937107
												0.905405	0.937107
												0.905405	0.940701
												0.906371	0.940701
												0.906371	0.941599
												0.908301	0.941599
												0.908301	0.943396
												0.911197	0.943396
												0.911197	0.944295
												0.913127	0.944295
												0.913127	0.946092
												0.915058	0.946092
												0.915058	0.94699
												0.916988	0.94699
												0.916988	0.947889
												0.917954	0.947889
												0.917954	0.949686
												0.919884	0.949686
												0.919884	0.951482
												0.920849	0.951482
												0.920849	0.953279
												0.92278	0.953279
												0.92278	0.954178
												0.930502	0.954178
												0.930502	0.955975
												0.932432	0.955975
												0.932432	0.956873
												0.933398	0.956873
												0.933398	0.957772
												0.938224	0.957772
												0.938224	0.95867
												0.939189	0.95867
												0.939189	0.960467
												0.940154	0.960467
												0.940154	0.963163
												0.94305	0.963163
												0.94305	0.964061
												0.944981	0.964061
												0.944981	0.96496
												0.945946	0.96496
												0.945946	0.965858
												0.946911	0.965858
												0.946911	0.969452
												0.948842	0.969452
												0.948842	0.971249
												0.950772	0.971249
												0.950772	0.972147
												0.952703	0.972147
												0.952703	0.973944
												0.953668	0.973944
												0.953668	0.97664
												0.957529	0.97664
												0.957529	0.977538
												0.958494	0.977538
												0.958494	0.978437
												0.959459	0.978437
												0.959459	0.982031
												0.96139	0.982031
												0.96139	0.982929
												0.96332	0.982929
												0.96332	0.984726
												0.964286	0.984726
												0.964286	0.985624
												0.966216	0.985624
												0.966216	0.986523
												0.968147	0.986523
												0.968147	0.987421
												0.977799	0.987421
												0.977799	0.98832
												0.978764	0.98832
												0.978764	0.990117
												0.980695	0.990117
												0.980695	0.991015
												0.984556	0.991015
												0.984556	0.991914
												0.991313	0.991914
												0.991313	0.992812
												0.992278	0.992812
												0.992278	0.993711
												0.993243	0.993711
												0.993243	0.995508
												0.996139	0.995508
												0.996139	0.996406
												0.999035	0.996406
												0.999035	0.997305
												1	0.997305
												1	1

## Sheet: Figure 2b, S2a, S2b
All Datasets Model Holdout Test		All Datasets Model Holdout Test Stratified by UCLA		All Datasets Model Holdout Test Stratified by Cedars Sinai		UCLA Model Holdout Test		UCLA Model External Evaluation		Cedars Model Holdout Test		Cedars Model External Evaluation		UCLA+Cedars Model Holdout Test		UCLA+Cedars Model Holdout Test Stratified by UCLA		UCLA+Cedars Model Holdout Test Stratified by Cedars Sinai
x	y	x	y	x	y	x	y	x	y	x	y	x	y	x	y	x	y	x	y
1	0.387487	1	0.508159	1	0.488235	1	0.522353	1	0.516219	1	0.546448	1	0.517915	1	0.527389	1	0.528708	1	0.525886
1	0.387879	1	0.509346	1	0.489676	1	0.523585	1	0.516508	1	0.547945	0.999102	0.517691	1	0.528061	1	0.529976	1	0.527322
1	0.388271	1	0.510539	1	0.491124	1	0.524823	1	0.516797	1	0.549451	0.998203	0.517466	1	0.528736	1	0.53125	1	0.528767
1	0.388664	1	0.511737	1	0.492582	1	0.526066	0.998917	0.516527	1	0.550964	0.997305	0.517241	1	0.529412	1	0.53253	1	0.53022
1	0.389058	1	0.512941	0.993976	0.491071	1	0.527316	0.998917	0.516816	1	0.552486	0.997305	0.517483	1	0.53009	1	0.533816	1	0.53168
1	0.389452	0.995413	0.511792	0.987952	0.489552	1	0.528571	0.997833	0.516545	1	0.554017	0.996406	0.517257	1	0.530769	1	0.535109	1	0.533149
1	0.389848	0.995413	0.513002	0.987952	0.491018	1	0.529833	0.997833	0.516835	1	0.555556	0.996406	0.517499	1	0.531451	1	0.536408	1	0.534626
1	0.390244	0.995413	0.514218	0.987952	0.492492	1	0.5311	0.997833	0.517125	0.995	0.554318	0.996406	0.51774	1	0.532134	1	0.537713	1	0.536111
1	0.390641	0.995413	0.515439	0.987952	0.493976	0.995495	0.529976	0.997833	0.517416	0.995	0.555866	0.996406	0.517982	1	0.532819	1	0.539024	1	0.537604
1	0.391039	0.990826	0.514286	0.987952	0.495468	0.995495	0.53125	0.99675	0.517144	0.99	0.554622	0.995508	0.517757	1	0.533505	1	0.540342	1	0.539106
1	0.391437	0.990826	0.515513	0.987952	0.49697	0.995495	0.53253	0.99675	0.517435	0.99	0.55618	0.995508	0.517999	1	0.534194	1	0.541667	1	0.540616
1	0.391837	0.990826	0.516746	0.987952	0.49848	0.990991	0.531401	0.99675	0.517727	0.99	0.557746	0.995508	0.518241	1	0.534884	1	0.542998	1	0.542135
1	0.392237	0.990826	0.517986	0.987952	0.5	0.990991	0.532688	0.99675	0.518018	0.985	0.556497	0.995508	0.518484	1	0.535576	1	0.544335	1	0.543662
1	0.392638	0.990826	0.519231	0.987952	0.501529	0.990991	0.533981	0.995666	0.517746	0.985	0.558074	0.994609	0.518258	1	0.536269	1	0.545679	1	0.545198
1	0.39304	0.990826	0.520482	0.987952	0.503067	0.990991	0.53528	0.995666	0.518038	0.985	0.559659	0.993711	0.518033	1	0.536965	1	0.54703	1	0.546742
1	0.393443	0.990826	0.521739	0.987952	0.504615	0.990991	0.536585	0.995666	0.518331	0.985	0.561254	0.993711	0.518276	1	0.537662	1	0.548387	1	0.548295
1	0.393846	0.990826	0.523002	0.981928	0.503086	0.990991	0.537897	0.995666	0.518623	0.985	0.562857	0.992812	0.51805	1	0.538362	1	0.549751	1	0.549858
1	0.394251	0.986239	0.521845	0.981928	0.504644	0.990991	0.539216	0.994583	0.518351	0.985	0.56447	0.992812	0.518293	1	0.539062	1	0.551122	1	0.551429
1	0.394656	0.986239	0.523114	0.981928	0.506211	0.990991	0.540541	0.994583	0.518644	0.985	0.566092	0.991914	0.518067	1	0.539765	1	0.5525	1	0.553009
1	0.395062	0.986239	0.52439	0.981928	0.507788	0.990991	0.541872	0.993499	0.518372	0.985	0.567723	0.991914	0.51831	1	0.54047	1	0.553885	1	0.554598
1	0.395469	0.986239	0.525672	0.981928	0.509375	0.990991	0.54321	0.993499	0.518665	0.985	0.569364	0.991914	0.518553	1	0.541176	1	0.555276	1	0.556196
1	0.395876	0.986239	0.526961	0.981928	0.510972	0.990991	0.544554	0.992416	0.518393	0.985	0.571014	0.991914	0.518797	1	0.541885	1	0.556675	1	0.557803
1	0.396285	0.986239	0.528256	0.981928	0.512579	0.990991	0.545906	0.991333	0.51812	0.985	0.572674	0.991914	0.519041	1	0.542595	1	0.558081	1	0.55942
1	0.396694	0.986239	0.529557	0.981928	0.514196	0.990991	0.547264	0.991333	0.518414	0.985	0.574344	0.991914	0.519285	1	0.543307	1	0.559494	1	0.561047
1	0.397104	0.986239	0.530864	0.981928	0.515823	0.990991	0.548628	0.990249	0.518141	0.985	0.576023	0.991914	0.519529	1	0.544021	1	0.560914	1	0.562682
1	0.397516	0.981651	0.529703	0.981928	0.51746	0.990991	0.55	0.990249	0.518434	0.98	0.57478	0.991914	0.519774	1	0.544737	1	0.562341	1	0.564327
1	0.397927	0.981651	0.531017	0.981928	0.519108	0.990991	0.551378	0.989166	0.519636	0.98	0.576471	0.991015	0.519548	1	0.545455	1	0.563776	1	0.565982
1	0.39834	0.977064	0.529851	0.981928	0.520767	0.990991	0.552764	0.989166	0.519932	0.98	0.578171	0.991015	0.519793	1	0.546174	1	0.565217	1	0.567647
1	0.398754	0.972477	0.528678	0.981928	0.522436	0.990991	0.554156	0.989166	0.520228	0.98	0.579882	0.991015	0.520038	1	0.546896	1	0.566667	1	0.569322
1	0.399168	0.972477	0.53	0.981928	0.524116	0.990991	0.555556	0.988082	0.519954	0.98	0.581602	0.991015	0.520283	1	0.547619	1	0.568123	1	0.571006
1	0.399584	0.96789	0.528822	0.981928	0.525806	0.990991	0.556962	0.986999	0.519681	0.98	0.583333	0.991015	0.520529	1	0.548344	1	0.569588	0.994819	0.569733
1	0.4	0.96789	0.530151	0.981928	0.527508	0.990991	0.558376	0.986999	0.519977	0.975	0.58209	0.990117	0.520302	1	0.549072	1	0.571059	0.994819	0.571429
1	0.400417	0.96789	0.531486	0.981928	0.529221	0.990991	0.559796	0.986999	0.520274	0.975	0.583832	0.990117	0.520548	1	0.549801	1	0.572539	0.994819	0.573134
1	0.400835	0.96789	0.532828	0.981928	0.530945	0.986486	0.558673	0.986999	0.520571	0.975	0.585586	0.990117	0.520794	1	0.550532	1	0.574026	0.994819	0.57485
1	0.401254	0.96789	0.534177	0.981928	0.53268	0.986486	0.560102	0.985915	0.520297	0.975	0.587349	0.989218	0.520567	1	0.551265	1	0.575521	0.989637	0.573574
1	0.401674	0.96789	0.535533	0.981928	0.534426	0.986486	0.561538	0.985915	0.520595	0.975	0.589124	0.98832	0.520341	1	0.552	1	0.577023	0.989637	0.575301
1	0.402094	0.96789	0.536896	0.981928	0.536184	0.986486	0.562982	0.984832	0.520321	0.97	0.587879	0.98832	0.520587	1	0.552737	1	0.578534	0.989637	0.577039
1	0.402516	0.963303	0.535714	0.981928	0.537954	0.981982	0.561856	0.984832	0.520619	0.97	0.589666	0.987421	0.52036	1	0.553476	1	0.580052	0.989637	0.578788
1	0.402938	0.958716	0.534527	0.975904	0.536424	0.981982	0.563307	0.984832	0.520917	0.97	0.591463	0.987421	0.520606	1	0.554217	1	0.581579	0.989637	0.580547
1	0.403361	0.958716	0.535897	0.975904	0.538206	0.981982	0.564767	0.983749	0.520642	0.97	0.593272	0.987421	0.520853	1	0.55496	1	0.583113	0.984456	0.579268
1	0.403785	0.954128	0.536082	0.975904	0.54	0.981982	0.566234	0.983749	0.520941	0.97	0.595092	0.987421	0.5211	1	0.555705	1	0.584656	0.984456	0.58104
1	0.404211	0.954128	0.537468	0.975904	0.541806	0.981982	0.567708	0.983749	0.52124	0.97	0.596923	0.987421	0.521347	1	0.556452	0.995475	0.583554	0.984456	0.582822
1	0.404636	0.954128	0.53886	0.96988	0.540268	0.977477	0.56658	0.983749	0.521539	0.97	0.598765	0.987421	0.521595	1	0.557201	0.995475	0.585106	0.979275	0.581538
1	0.405063	0.954128	0.54026	0.96988	0.542088	0.977477	0.568063	0.983749	0.521839	0.97	0.600619	0.987421	0.521842	1	0.557951	0.995475	0.586667	0.979275	0.583333
1	0.405491	0.954128	0.541667	0.96988	0.543919	0.977477	0.569554	0.982665	0.521564	0.97	0.602484	0.987421	0.52209	1	0.558704	0.995475	0.588235	0.974093	0.582043
1	0.40592	0.954128	0.543081	0.96988	0.545763	0.972973	0.568421	0.982665	0.521864	0.97	0.604361	0.987421	0.522338	1	0.559459	0.995475	0.589812	0.974093	0.583851
1	0.406349	0.954128	0.544503	0.963855	0.544218	0.972973	0.569921	0.982665	0.522165	0.965	0.603125	0.987421	0.522587	1	0.560217	0.995475	0.591398	0.974093	0.58567
1	0.40678	0.954128	0.545932	0.957831	0.542662	0.972973	0.571429	0.981582	0.521889	0.965	0.605016	0.987421	0.522835	0.997585	0.559621	0.995475	0.592992	0.974093	0.5875
1	0.407211	0.954128	0.547368	0.957831	0.544521	0.972973	0.572944	0.981582	0.52219	0.965	0.606918	0.986523	0.522608	0.997585	0.56038	0.995475	0.594595	0.968912	0.586207
1	0.407643	0.954128	0.548813	0.957831	0.546392	0.972973	0.574468	0.981582	0.523397	0.96	0.605678	0.986523	0.522857	0.997585	0.561141	0.995475	0.596206	0.968912	0.58805
1	0.408077	0.954128	0.550265	0.957831	0.548276	0.972973	0.576	0.981582	0.523699	0.96	0.607595	0.986523	0.523106	0.997585	0.561905	0.995475	0.597826	0.968912	0.589905
1	0.408511	0.954128	0.551724	0.957831	0.550173	0.968468	0.574866	0.980498	0.523424	0.96	0.609524	0.985624	0.522879	0.997585	0.56267	0.995475	0.599455	0.963731	0.588608
1	0.408946	0.954128	0.553191	0.951807	0.548611	0.968468	0.576408	0.980498	0.523727	0.96	0.611465	0.985624	0.523128	0.997585	0.563438	0.99095	0.598361	0.963731	0.590476
1	0.409382	0.949541	0.552	0.951807	0.550523	0.968468	0.577957	0.980498	0.52403	0.955	0.610224	0.985624	0.523378	0.997585	0.564208	0.99095	0.6	0.963731	0.592357
1	0.409819	0.949541	0.553476	0.951807	0.552448	0.968468	0.579515	0.979415	0.523754	0.955	0.612179	0.984726	0.52315	0.997585	0.564979	0.99095	0.601648	0.958549	0.591054
1	0.410256	0.949541	0.55496	0.951807	0.554386	0.968468	0.581081	0.979415	0.524058	0.955	0.614148	0.984726	0.5234	0.997585	0.565753	0.99095	0.603306	0.953368	0.589744
1	0.410695	0.944954	0.553763	0.951807	0.556338	0.968468	0.582656	0.979415	0.524362	0.955	0.616129	0.983827	0.523172	0.997585	0.566529	0.99095	0.604972	0.953368	0.59164
1	0.411135	0.944954	0.555256	0.951807	0.558304	0.968468	0.584239	0.953413	0.536585	0.955	0.618123	0.982929	0.522945	0.997585	0.567308	0.99095	0.606648	0.953368	0.595469
1	0.411576	0.944954	0.556757	0.945783	0.556738	0.968468	0.585831	0.953413	0.536913	0.95	0.616883	0.982929	0.523195	0.997585	0.568088	0.99095	0.608333	0.953368	0.597403
1	0.412017	0.944954	0.558266	0.945783	0.558719	0.968468	0.587432	0.952329	0.53663	0.95	0.618893	0.982929	0.523445	0.997585	0.568871	0.99095	0.610028	0.948187	0.596091
1	0.41246	0.944954	0.559783	0.945783	0.560714	0.968468	0.589041	0.951246	0.536347	0.95	0.620915	0.982031	0.523217	0.995169	0.568276	0.99095	0.611732	0.948187	0.598039
1	0.412903	0.940367	0.558583	0.945783	0.562724	0.963964	0.587912	0.951246	0.536675	0.95	0.622951	0.982031	0.523467	0.995169	0.569061	0.986425	0.610644	0.943005	0.596721
1	0.413348	0.93578	0.557377	0.945783	0.564748	0.963964	0.589532	0.951246	0.537003	0.945	0.621711	0.982031	0.523718	0.995169	0.569848	0.986425	0.61236	0.943005	0.598684
1	0.413793	0.931193	0.556164	0.945783	0.566787	0.963964	0.59116	0.950163	0.53672	0.945	0.623762	0.981132	0.52349	0.995169	0.570637	0.986425	0.614085	0.943005	0.60066
1	0.414239	0.931193	0.557692	0.945783	0.568841	0.963964	0.592798	0.944745	0.540608	0.94	0.622517	0.980234	0.523261	0.995169	0.571429	0.986425	0.615819	0.937824	0.599338
1	0.414687	0.931193	0.559229	0.945783	0.570909	0.959459	0.591667	0.944745	0.540943	0.94	0.624585	0.979335	0.523033	0.995169	0.572222	0.9819	0.614731	0.932642	0.598007
1	0.415135	0.931193	0.560773	0.945783	0.572993	0.959459	0.593315	0.943662	0.540658	0.94	0.626667	0.978437	0.522804	0.995169	0.573018	0.9819	0.616477	0.932642	0.6
1	0.415584	0.931193	0.562327	0.945783	0.575092	0.959459	0.594972	0.943662	0.540994	0.94	0.628763	0.978437	0.523055	0.995169	0.573816	0.9819	0.618234	0.932642	0.602007
1	0.416035	0.931193	0.563889	0.945783	0.577206	0.959459	0.596639	0.943662	0.54133	0.935	0.627517	0.977538	0.522826	0.995169	0.574616	0.977376	0.617143	0.932642	0.604027
1	0.416486	0.931193	0.56546	0.945783	0.579336	0.959459	0.598315	0.942579	0.541045	0.93	0.626263	0.977538	0.523077	0.995169	0.575419	0.972851	0.616046	0.932642	0.606061
1	0.416938	0.931193	0.567039	0.939759	0.577778	0.959459	0.6	0.942579	0.541381	0.925	0.625	0.97664	0.522848	0.995169	0.576224	0.972851	0.617816	0.932642	0.608108
1	0.417391	0.931193	0.568627	0.939759	0.579926	0.959459	0.601695	0.941495	0.542109	0.925	0.627119	0.97664	0.523099	0.995169	0.577031	0.972851	0.619597	0.932642	0.610169
1	0.417845	0.931193	0.570225	0.933735	0.578358	0.959459	0.603399	0.941495	0.542447	0.92	0.62585	0.97664	0.523351	0.995169	0.57784	0.968326	0.618497	0.932642	0.612245
1	0.418301	0.926606	0.569014	0.933735	0.580524	0.959459	0.605114	0.941495	0.542786	0.92	0.627986	0.97664	0.523603	0.995169	0.578652	0.963801	0.617391	0.927461	0.610922
1	0.418757	0.926606	0.570621	0.933735	0.582707	0.959459	0.606838	0.937161	0.54232	0.92	0.630137	0.97664	0.523855	0.995169	0.579466	0.963801	0.619186	0.927461	0.613014
1	0.419214	0.926606	0.572238	0.933735	0.584906	0.954955	0.605714	0.937161	0.54266	0.92	0.632302	0.975741	0.523626	0.995169	0.580282	0.963801	0.620991	0.927461	0.61512
1	0.419672	0.922018	0.571023	0.933735	0.587121	0.95045	0.604585	0.937161	0.543001	0.92	0.634483	0.974843	0.523396	0.995169	0.5811	0.963801	0.622807	0.927461	0.617241
1	0.420131	0.922018	0.57265	0.933735	0.589354	0.95045	0.606322	0.936078	0.542714	0.915	0.633218	0.973944	0.523166	0.995169	0.581921	0.959276	0.621701	0.927461	0.619377
1	0.420591	0.922018	0.574286	0.933735	0.591603	0.95045	0.608069	0.934995	0.542426	0.915	0.635417	0.973944	0.523419	0.995169	0.582744	0.954751	0.620588	0.92228	0.618056
1	0.421053	0.917431	0.573066	0.933735	0.59387	0.945946	0.606936	0.933911	0.542138	0.91	0.634146	0.973046	0.523188	0.995169	0.583569	0.950226	0.619469	0.92228	0.620209
1	0.421515	0.917431	0.574713	0.933735	0.596154	0.945946	0.608696	0.931744	0.542245	0.91	0.636364	0.972147	0.522958	0.992754	0.582979	0.950226	0.621302	0.917098	0.618881
1	0.421978	0.917431	0.576369	0.933735	0.598456	0.945946	0.610465	0.931744	0.542587	0.91	0.638596	0.972147	0.523211	0.992754	0.583807	0.950226	0.623145	0.911917	0.617544
1	0.422442	0.917431	0.578035	0.933735	0.600775	0.945946	0.612245	0.931744	0.542929	0.905	0.637324	0.972147	0.523464	0.992754	0.584637	0.950226	0.625	0.911917	0.619718
1	0.422907	0.917431	0.57971	0.933735	0.603113	0.945946	0.614035	0.929577	0.544416	0.9	0.636042	0.971249	0.523233	0.992754	0.58547	0.950226	0.626866	0.906736	0.618375
1	0.423374	0.917431	0.581395	0.933735	0.605469	0.945946	0.615836	0.929577	0.544762	0.9	0.638298	0.971249	0.523487	0.992754	0.586305	0.950226	0.628743	0.901554	0.617021
1	0.423841	0.917431	0.58309	0.933735	0.607843	0.945946	0.617647	0.929577	0.545108	0.9	0.640569	0.971249	0.52374	0.992754	0.587143	0.950226	0.630631	0.901554	0.621429
1	0.424309	0.912844	0.581871	0.933735	0.610236	0.945946	0.619469	0.929577	0.545455	0.9	0.642857	0.97035	0.523509	0.992754	0.587983	0.950226	0.63253	0.896373	0.626812
1	0.424779	0.912844	0.583578	0.927711	0.608696	0.945946	0.621302	0.928494	0.545165	0.9	0.645161	0.969452	0.523278	0.992754	0.588825	0.945701	0.63142	0.891192	0.625455
1	0.425249	0.912844	0.585294	0.927711	0.611111	0.945946	0.623145	0.928494	0.545512	0.9	0.647482	0.969452	0.523532	0.992754	0.58967	0.945701	0.633333	0.891192	0.627737
1	0.425721	0.908257	0.584071	0.927711	0.613546	0.945946	0.625	0.926327	0.544933	0.9	0.649819	0.969452	0.523786	0.992754	0.590517	0.945701	0.635258	0.891192	0.630037
1	0.426193	0.908257	0.585799	0.927711	0.616	0.945946	0.626866	0.925244	0.544643	0.895	0.648551	0.968553	0.523555	0.992754	0.591367	0.945701	0.637195	0.88601	0.628676
1	0.426667	0.908257	0.587537	0.927711	0.618474	0.941441	0.625749	0.925244	0.54499	0.895	0.650909	0.967655	0.523324	0.990338	0.590778	0.945701	0.639144	0.88601	0.630996
1	0.427141	0.90367	0.58631	0.927711	0.620968	0.941441	0.627628	0.921993	0.544118	0.895	0.653285	0.966757	0.523092	0.990338	0.591631	0.945701	0.641104	0.88601	0.633333
1	0.427617	0.90367	0.58806	0.927711	0.623482	0.941441	0.629518	0.92091	0.543826	0.89	0.652015	0.965858	0.52286	0.990338	0.592486	0.945701	0.643077	0.880829	0.63197
1	0.428094	0.90367	0.58982	0.927711	0.626016	0.941441	0.63142	0.91441	0.546986	0.885	0.650735	0.965858	0.523114	0.990338	0.593343	0.941176	0.641975	0.875648	0.630597
1	0.428571	0.90367	0.591592	0.921687	0.62449	0.941441	0.633333	0.91441	0.547341	0.885	0.653137	0.96496	0.522882	0.987923	0.592754	0.941176	0.643963	0.870466	0.629213
1	0.42905	0.90367	0.593373	0.921687	0.627049	0.941441	0.635258	0.91441	0.547696	0.885	0.655556	0.96496	0.523137	0.985507	0.592163	0.941176	0.645963	0.865285	0.62782
1	0.42953	0.90367	0.595166	0.921687	0.62963	0.941441	0.637195	0.91441	0.548408	0.885	0.657993	0.964061	0.522904	0.985507	0.593023	0.941176	0.647975	0.865285	0.630189
1	0.430011	0.899083	0.593939	0.921687	0.632231	0.941441	0.639144	0.91441	0.548765	0.885	0.660448	0.964061	0.523159	0.985507	0.593886	0.941176	0.65	0.865285	0.632576
0.997396	0.429372	0.894495	0.592705	0.921687	0.634855	0.941441	0.641104	0.91441	0.549122	0.88	0.659176	0.964061	0.523415	0.985507	0.594752	0.941176	0.652038	0.865285	0.634981
0.997396	0.429854	0.894495	0.594512	0.915663	0.633333	0.941441	0.643077	0.786566	0.563665	0.875	0.657895	0.963163	0.523182	0.985507	0.59562	0.941176	0.654088	0.860104	0.633588
0.997396	0.430337	0.894495	0.59633	0.909639	0.631799	0.941441	0.645062	0.786566	0.564103	0.875	0.660377	0.963163	0.523438	0.983092	0.595029	0.941176	0.656151	0.860104	0.636015
0.997396	0.430821	0.894495	0.59816	0.909639	0.634454	0.941441	0.647059	0.786566	0.564541	0.875	0.662879	0.963163	0.523693	0.980676	0.594436	0.936652	0.655063	0.854922	0.634615
0.997396	0.431306	0.894495	0.6	0.909639	0.637131	0.936937	0.645963	0.786566	0.564981	0.875	0.665399	0.963163	0.523949	0.978261	0.593842	0.936652	0.657143	0.854922	0.637066
0.997396	0.431793	0.894495	0.601852	0.909639	0.639831	0.936937	0.647975	0.786566	0.565421	0.87	0.664122	0.962264	0.523716	0.978261	0.594714	0.936652	0.659236	0.854922	0.639535
0.997396	0.43228	0.889908	0.600619	0.909639	0.642553	0.936937	0.65	0.785482	0.565082	0.865	0.662835	0.961366	0.523483	0.978261	0.595588	0.936652	0.661342	0.854922	0.642023
0.997396	0.432768	0.889908	0.602484	0.903614	0.641026	0.932432	0.648903	0.784399	0.566954	0.86	0.661538	0.960467	0.52325	0.978261	0.596465	0.932127	0.660256	0.854922	0.644531
0.997396	0.433258	0.889908	0.604361	0.89759	0.639485	0.927928	0.647799	0.784399	0.567398	0.855	0.660232	0.960467	0.523506	0.978261	0.597345	0.932127	0.662379	0.854922	0.647059
0.997396	0.433749	0.889908	0.60625	0.89759	0.642241	0.927928	0.649842	0.784399	0.567843	0.855	0.662791	0.959569	0.523273	0.978261	0.598227	0.927602	0.66129	0.849741	0.645669
0.997396	0.43424	0.889908	0.60815	0.89759	0.645022	0.927928	0.651899	0.784399	0.568289	0.855	0.66537	0.95867	0.523039	0.975845	0.597633	0.927602	0.66343	0.849741	0.648221
0.997396	0.434733	0.889908	0.610063	0.891566	0.643478	0.927928	0.653968	0.783315	0.568843	0.855	0.667969	0.95867	0.523296	0.975845	0.598519	0.923077	0.662338	0.849741	0.650794
0.997396	0.435227	0.889908	0.611987	0.885542	0.641921	0.927928	0.656051	0.783315	0.569291	0.855	0.670588	0.957772	0.523062	0.97343	0.597923	0.918552	0.661238	0.84456	0.649402
0.997396	0.435722	0.889908	0.613924	0.879518	0.640351	0.927928	0.658147	0.782232	0.5703	0.85	0.669291	0.957772	0.523319	0.971014	0.597325	0.918552	0.663399	0.84456	0.652
0.997396	0.436219	0.889908	0.615873	0.873494	0.638767	0.927928	0.660256	0.782232	0.570751	0.85	0.671937	0.957772	0.523576	0.971014	0.598214	0.918552	0.665574	0.839378	0.650602
0.997396	0.436716	0.885321	0.61465	0.873494	0.641593	0.923423	0.659164	0.781148	0.570411	0.85	0.674603	0.957772	0.523833	0.971014	0.599106	0.918552	0.667763	0.839378	0.653226
0.997396	0.437215	0.880734	0.613419	0.86747	0.64	0.918919	0.658065	0.781148	0.570863	0.85	0.677291	0.957772	0.52409	0.968599	0.598507	0.918552	0.669967	0.839378	0.65587
0.997396	0.437714	0.880734	0.615385	0.861446	0.638393	0.914414	0.656958	0.75948	0.570382	0.845	0.676	0.957772	0.524348	0.968599	0.599402	0.914027	0.668874	0.839378	0.658537
0.997396	0.438215	0.880734	0.617363	0.861446	0.641256	0.914414	0.659091	0.741062	0.573826	0.845	0.678715	0.956873	0.524114	0.968599	0.600299	0.914027	0.671096	0.834197	0.657143
0.997396	0.438717	0.880734	0.619355	0.855422	0.63964	0.914414	0.661238	0.741062	0.574307	0.84	0.677419	0.956873	0.524372	0.968599	0.601199	0.914027	0.673333	0.829016	0.655738
0.997396	0.43922	0.880734	0.621359	0.855422	0.642534	0.914414	0.663399	0.739978	0.57395	0.84	0.680162	0.955975	0.524138	0.968599	0.602102	0.909502	0.672241	0.823834	0.654321
0.994792	0.438576	0.880734	0.623377	0.855422	0.645455	0.90991	0.662295	0.739978	0.574432	0.84	0.682927	0.955975	0.524396	0.966184	0.601504	0.909502	0.674497	0.823834	0.657025
0.994792	0.43908	0.876147	0.62215	0.849398	0.643836	0.90991	0.664474	0.739978	0.574916	0.84	0.685714	0.955975	0.524655	0.966184	0.60241	0.909502	0.676768	0.818653	0.655602
0.994792	0.439586	0.87156	0.620915	0.849398	0.646789	0.90991	0.666667	0.737811	0.574199	0.84	0.688525	0.955076	0.52442	0.966184	0.603318	0.909502	0.679054	0.818653	0.658333
0.992188	0.43894	0.87156	0.622951	0.849398	0.64977	0.90991	0.668874	0.737811	0.574684	0.835	0.687243	0.954178	0.524186	0.966184	0.60423	0.909502	0.681356	0.818653	0.661088
0.992188	0.439446	0.866972	0.621711	0.849398	0.652778	0.90991	0.671096	0.736728	0.574324	0.835	0.690083	0.954178	0.524444	0.966184	0.605144	0.909502	0.683673	0.818653	0.663866
0.992188	0.439954	0.866972	0.623762	0.843373	0.651163	0.90991	0.673333	0.735645	0.573964	0.83	0.688797	0.954178	0.524704	0.963768	0.604545	0.909502	0.686007	0.818653	0.666667
0.992188	0.440462	0.866972	0.625828	0.837349	0.649533	0.90991	0.675585	0.735645	0.57445	0.825	0.6875	0.954178	0.524963	0.963768	0.605463	0.909502	0.688356	0.813472	0.665254
0.992188	0.440972	0.866972	0.627907	0.837349	0.652582	0.90991	0.677852	0.735645	0.574936	0.82	0.686192	0.954178	0.525223	0.963768	0.606383	0.909502	0.690722	0.813472	0.668085
0.992188	0.441483	0.862385	0.626667	0.837349	0.65566	0.90991	0.680135	0.735645	0.575424	0.815	0.684874	0.954178	0.525482	0.963768	0.607306	0.909502	0.693103	0.813472	0.67094
0.992188	0.441995	0.862385	0.628763	0.837349	0.658768	0.905405	0.679054	0.734561	0.575064	0.815	0.687764	0.954178	0.525743	0.963768	0.608232	0.909502	0.695502	0.80829	0.669528
0.992188	0.442509	0.857798	0.627517	0.837349	0.661905	0.900901	0.677966	0.733478	0.574703	0.815	0.690678	0.954178	0.526003	0.961353	0.607634	0.909502	0.697917	0.80829	0.672414
0.992188	0.443023	0.853211	0.626263	0.831325	0.660287	0.900901	0.680272	0.733478	0.57568	0.815	0.693617	0.954178	0.526264	0.961353	0.608563	0.904977	0.696864	0.80829	0.675325
0.992188	0.443539	0.853211	0.628378	0.825301	0.658654	0.900901	0.682594	0.732394	0.575319	0.81	0.692308	0.953279	0.526029	0.958937	0.607963	0.904977	0.699301	0.803109	0.673913
0.992188	0.444056	0.848624	0.627119	0.819277	0.657005	0.900901	0.684932	0.732394	0.575809	0.805	0.690987	0.953279	0.52629	0.958937	0.608896	0.904977	0.701754	0.803109	0.676856
0.992188	0.444574	0.848624	0.629252	0.813253	0.65534	0.900901	0.687285	0.731311	0.575448	0.8	0.689655	0.953279	0.526551	0.958937	0.609831	0.900452	0.700704	0.803109	0.679825
0.989583	0.443925	0.848624	0.631399	0.807229	0.653659	0.896396	0.686207	0.729144	0.575706	0.8	0.692641	0.952381	0.526316	0.958937	0.610769	0.900452	0.70318	0.803109	0.682819
0.989583	0.444444	0.844037	0.630137	0.807229	0.656863	0.896396	0.688581	0.729144	0.576199	0.8	0.695652	0.951482	0.52608	0.958937	0.61171	0.900452	0.705674	0.803109	0.685841
0.989583	0.444965	0.844037	0.632302	0.801205	0.655172	0.896396	0.690972	0.725894	0.576096	0.795	0.694323	0.951482	0.526342	0.958937	0.612654	0.900452	0.708185	0.803109	0.688889
0.989583	0.445487	0.844037	0.634483	0.795181	0.653465	0.891892	0.689895	0.72481	0.575731	0.795	0.697368	0.950584	0.526106	0.958937	0.613601	0.900452	0.710714	0.803109	0.691964
0.989583	0.446009	0.844037	0.636678	0.795181	0.656716	0.891892	0.692308	0.72481	0.576227	0.795	0.700441	0.949686	0.525871	0.958937	0.614551	0.895928	0.709677	0.797927	0.690583
0.989583	0.446533	0.83945	0.635417	0.795181	0.66	0.887387	0.691228	0.72481	0.576724	0.795	0.70354	0.949686	0.526132	0.956522	0.613953	0.895928	0.71223	0.797927	0.693694
0.989583	0.447585	0.834862	0.634146	0.789157	0.658291	0.882883	0.690141	0.72481	0.577222	0.795	0.706667	0.949686	0.526394	0.956522	0.614907	0.895928	0.714801	0.797927	0.696833
0.989583	0.448642	0.830275	0.632867	0.789157	0.661616	0.878378	0.689046	0.723727	0.578355	0.795	0.709821	0.948787	0.526158	0.954106	0.614308	0.895928	0.717391	0.792746	0.695455
0.989583	0.449173	0.830275	0.635088	0.789157	0.664975	0.878378	0.691489	0.723727	0.578856	0.795	0.713004	0.947889	0.525922	0.954106	0.615265	0.891403	0.716364	0.787565	0.694064
0.989583	0.449704	0.830275	0.637324	0.789157	0.668367	0.878378	0.69395	0.713976	0.581129	0.79	0.711712	0.947889	0.526185	0.954106	0.616225	0.891403	0.718978	0.787565	0.697248
0.989583	0.450237	0.830275	0.639576	0.789157	0.671795	0.878378	0.696429	0.712893	0.581272	0.79	0.714932	0.94699	0.525948	0.954106	0.617188	0.891403	0.721612	0.787565	0.700461
0.989583	0.450771	0.825688	0.638298	0.783133	0.670103	0.86036	0.699634	0.711809	0.580902	0.785	0.713636	0.94699	0.526211	0.954106	0.618153	0.891403	0.724265	0.782383	0.699074
0.989583	0.451306	0.821101	0.637011	0.783133	0.673575	0.86036	0.702206	0.711809	0.581416	0.785	0.716895	0.94699	0.526474	0.954106	0.619122	0.886878	0.723247	0.777202	0.697674
0.989583	0.451843	0.821101	0.639286	0.783133	0.677083	0.86036	0.704797	0.711809	0.581931	0.785	0.720183	0.946092	0.526237	0.954106	0.620094	0.886878	0.725926	0.777202	0.700935
0.989583	0.452381	0.816514	0.637993	0.783133	0.680628	0.86036	0.707407	0.711809	0.582447	0.78	0.718894	0.946092	0.5265	0.951691	0.619497	0.886878	0.728625	0.777202	0.704225
0.989583	0.45292	0.816514	0.640288	0.783133	0.684211	0.855856	0.70632	0.710726	0.582076	0.775	0.717593	0.946092	0.526763	0.951691	0.620472	0.886878	0.731343	0.777202	0.707547
0.989583	0.453461	0.816514	0.642599	0.783133	0.687831	0.855856	0.708955	0.709642	0.58274	0.775	0.72093	0.945193	0.526527	0.951691	0.621451	0.882353	0.730337	0.777202	0.7109
0.989583	0.454002	0.811927	0.641304	0.777108	0.68617	0.855856	0.71161	0.708559	0.582369	0.775	0.724299	0.944295	0.526289	0.949275	0.620853	0.882353	0.733083	0.772021	0.709524
0.989583	0.454545	0.807339	0.64	0.777108	0.68984	0.855856	0.714286	0.708559	0.582888	0.77	0.723005	0.944295	0.526553	0.949275	0.621835	0.877828	0.732075	0.766839	0.708134
0.989583	0.45509	0.802752	0.638686	0.771084	0.688172	0.851351	0.713208	0.708559	0.583408	0.765	0.721698	0.944295	0.526817	0.949275	0.622821	0.873303	0.731061	0.766839	0.711538
0.989583	0.455635	0.798165	0.637363	0.76506	0.686486	0.851351	0.715909	0.707476	0.583036	0.765	0.725118	0.943396	0.52658	0.949275	0.62381	0.868778	0.730038	0.761658	0.710145
0.989583	0.456182	0.798165	0.639706	0.759036	0.684783	0.846847	0.714829	0.706392	0.582663	0.76	0.72381	0.943396	0.526844	0.94686	0.623211	0.868778	0.732824	0.756477	0.708738
0.989583	0.456731	0.798165	0.642066	0.753012	0.68306	0.842342	0.71374	0.705309	0.58229	0.755	0.722488	0.943396	0.527108	0.94686	0.624204	0.868778	0.735632	0.751295	0.707317
0.989583	0.45728	0.798165	0.644444	0.746988	0.681319	0.842342	0.716475	0.699892	0.582507	0.755	0.725962	0.943396	0.527373	0.944444	0.623604	0.864253	0.734615	0.740933	0.704433
0.986979	0.456627	0.793578	0.643123	0.746988	0.685083	0.837838	0.715385	0.699892	0.583032	0.755	0.729469	0.942498	0.527136	0.944444	0.624601	0.859729	0.733591	0.73057	0.708543
0.986979	0.457177	0.793578	0.645522	0.740964	0.683333	0.833333	0.714286	0.699892	0.583559	0.755	0.73301	0.941599	0.526898	0.944444	0.6256	0.855204	0.732558	0.725389	0.707071
0.986979	0.457729	0.793578	0.64794	0.740964	0.687151	0.828829	0.713178	0.697725	0.588128	0.755	0.736585	0.941599	0.527163	0.942029	0.625	0.855204	0.735409	0.720207	0.705584
0.986979	0.459951	0.788991	0.646617	0.740964	0.691011	0.828829	0.715953	0.696641	0.587751	0.755	0.740196	0.941599	0.527428	0.942029	0.626003	0.850679	0.734375	0.715026	0.71134
0.986979	0.46051	0.788991	0.649057	0.73494	0.689266	0.824324	0.717647	0.695558	0.587374	0.75	0.738916	0.940701	0.52719	0.942029	0.62701	0.850679	0.737255	0.709845	0.709845
0.984375	0.459854	0.788991	0.651515	0.728916	0.6875	0.824324	0.720472	0.694475	0.587534	0.745	0.737624	0.940701	0.527456	0.942029	0.629032	0.846154	0.73622	0.709845	0.713542
0.984375	0.460414	0.788991	0.653992	0.722892	0.685714	0.824324	0.72332	0.692308	0.588398	0.745	0.741294	0.939802	0.527218	0.939614	0.628433	0.846154	0.73913	0.709845	0.717277
0.984375	0.460976	0.788991	0.656489	0.722892	0.689655	0.81982	0.722222	0.658722	0.593171	0.74	0.74	0.938904	0.526979	0.939614	0.62945	0.846154	0.742063	0.704663	0.715789
0.981771	0.460317	0.788991	0.659004	0.722892	0.693642	0.815315	0.721116	0.658722	0.59375	0.74	0.743719	0.938005	0.526741	0.937198	0.628849	0.841629	0.741036	0.704663	0.719577
0.979167	0.46022	0.788991	0.661538	0.716867	0.69186	0.815315	0.724	0.655471	0.593137	0.735	0.742424	0.937107	0.526502	0.937198	0.62987	0.841629	0.744	0.699482	0.718085
0.979167	0.460784	0.788991	0.664093	0.710843	0.690058	0.810811	0.722892	0.655471	0.593719	0.73	0.741117	0.937107	0.526768	0.937198	0.630894	0.841629	0.746988	0.694301	0.716578
0.979167	0.46135	0.784404	0.662791	0.710843	0.694118	0.810811	0.725806	0.655471	0.594303	0.73	0.744898	0.937107	0.527034	0.934783	0.630293	0.837104	0.745968	0.689119	0.715054
0.979167	0.461916	0.784404	0.66537	0.710843	0.698225	0.810811	0.728745	0.654388	0.593904	0.725	0.74359	0.936208	0.526795	0.932367	0.62969	0.832579	0.744939	0.689119	0.718919
0.979167	0.462485	0.779817	0.664062	0.698795	0.694611	0.810811	0.731707	0.654388	0.594488	0.72	0.742268	0.93531	0.526555	0.932367	0.630719	0.828054	0.743902	0.683938	0.717391
0.979167	0.463054	0.775229	0.662745	0.698795	0.698795	0.806306	0.730612	0.654388	0.595074	0.715	0.740933	0.934412	0.526316	0.929952	0.630115	0.823529	0.742857	0.683938	0.721311
0.979167	0.463625	0.775229	0.665354	0.692771	0.69697	0.806306	0.733607	0.654388	0.595661	0.715	0.744792	0.934412	0.526582	0.929952	0.631148	0.819005	0.741803	0.683938	0.725275
0.979167	0.464198	0.775229	0.667984	0.686747	0.695122	0.806306	0.736626	0.653304	0.595262	0.71	0.743455	0.934412	0.526849	0.929952	0.632184	0.81448	0.740741	0.678756	0.723757
0.979167	0.464771	0.775229	0.670635	0.686747	0.699387	0.806306	0.739669	0.653304	0.597621	0.705	0.742105	0.933513	0.526609	0.929952	0.633224	0.809955	0.739669	0.678756	0.727778
0.979167	0.465347	0.775229	0.673307	0.686747	0.703704	0.801802	0.738589	0.648971	0.600802	0.705	0.746032	0.933513	0.526876	0.927536	0.632619	0.809955	0.742739	0.678756	0.735955
0.979167	0.465923	0.775229	0.676	0.680723	0.701863	0.797297	0.7375	0.629469	0.601449	0.705	0.75	0.932615	0.526636	0.927536	0.633663	0.80543	0.741667	0.673575	0.734463
0.979167	0.466501	0.770642	0.674699	0.680723	0.70625	0.797297	0.740586	0.628386	0.601036	0.705	0.754011	0.931716	0.526396	0.925121	0.633058	0.800905	0.740586	0.668394	0.732955
0.976562	0.465839	0.770642	0.677419	0.680723	0.710692	0.792793	0.739496	0.628386	0.60166	0.7	0.752688	0.931716	0.526663	0.925121	0.634106	0.800905	0.743697	0.663212	0.731429
0.976562	0.467581	0.766055	0.676113	0.680723	0.71519	0.788288	0.738397	0.628386	0.602911	0.7	0.756757	0.931716	0.526931	0.925121	0.635158	0.800905	0.746835	0.663212	0.735632
0.976562	0.469337	0.766055	0.678862	0.680723	0.719745	0.788288	0.741525	0.625135	0.601668	0.695	0.755435	0.931716	0.527199	0.925121	0.636213	0.79638	0.745763	0.663212	0.739884
0.976562	0.470514	0.766055	0.681633	0.680723	0.724359	0.783784	0.740426	0.625135	0.602296	0.69	0.754098	0.930818	0.526958	0.925121	0.637271	0.79638	0.748936	0.663212	0.744186
0.976562	0.471698	0.761468	0.680328	0.674699	0.722581	0.783784	0.74359	0.614301	0.601911	0.685	0.752747	0.929919	0.526718	0.925121	0.638333	0.79638	0.752137	0.658031	0.74269
0.976562	0.472292	0.756881	0.679012	0.674699	0.727273	0.779279	0.742489	0.614301	0.60255	0.685	0.756906	0.929021	0.526477	0.925121	0.639399	0.791855	0.751073	0.658031	0.747059
0.976562	0.472888	0.756881	0.681818	0.668675	0.72549	0.779279	0.74569	0.608884	0.607568	0.685	0.761111	0.929021	0.526745	0.925121	0.640468	0.791855	0.75431	0.65285	0.745562
0.976562	0.473485	0.752294	0.680498	0.662651	0.723684	0.779279	0.748918	0.608884	0.608225	0.685	0.765363	0.929021	0.527013	0.925121	0.641541	0.78733	0.753247	0.65285	0.75
0.976562	0.474083	0.752294	0.683333	0.656627	0.721854	0.779279	0.752174	0.608884	0.608884	0.685	0.769663	0.928122	0.526772	0.922705	0.64094	0.78733	0.756522	0.647668	0.748503
0.976562	0.475285	0.752294	0.686192	0.656627	0.726667	0.774775	0.751092	0.608884	0.609544	0.68	0.768362	0.928122	0.527041	0.922705	0.642017	0.78733	0.759825	0.647668	0.753012
0.976562	0.475888	0.752294	0.689076	0.650602	0.724832	0.774775	0.754386	0.607801	0.609783	0.68	0.772727	0.927224	0.526799	0.922705	0.643098	0.78733	0.763158	0.642487	0.751515
0.976562	0.476493	0.752294	0.691983	0.644578	0.722973	0.774775	0.757709	0.607801	0.610446	0.68	0.777143	0.927224	0.527068	0.92029	0.642496	0.78733	0.76652	0.637306	0.75
0.976562	0.477099	0.752294	0.694915	0.644578	0.727891	0.774775	0.761062	0.606717	0.610022	0.675	0.775862	0.927224	0.527338	0.917874	0.641892	0.78733	0.769912	0.632124	0.748466
0.976562	0.477707	0.752294	0.697872	0.644578	0.732877	0.774775	0.764444	0.605634	0.609597	0.675	0.780347	0.926325	0.527096	0.917874	0.642978	0.78733	0.773333	0.626943	0.746914
0.976562	0.478316	0.752294	0.700855	0.644578	0.737931	0.774775	0.767857	0.605634	0.610929	0.67	0.77907	0.925427	0.526854	0.917874	0.644068	0.78733	0.776786	0.621762	0.745342
0.976562	0.478927	0.747706	0.699571	0.638554	0.736111	0.774775	0.7713	0.605634	0.611597	0.67	0.783626	0.924528	0.526612	0.917874	0.645161	0.782805	0.775785	0.61658	0.74375
0.976562	0.47954	0.747706	0.702586	0.638554	0.741259	0.77027	0.77027	0.593716	0.61435	0.665	0.782353	0.924528	0.526882	0.917874	0.646259	0.782805	0.779279	0.61658	0.748428
0.973958	0.478873	0.743119	0.701299	0.63253	0.739437	0.765766	0.769231	0.592633	0.613917	0.66	0.781065	0.924528	0.527152	0.917874	0.647359	0.782805	0.782805	0.61658	0.753165
0.971354	0.478205	0.738532	0.7	0.626506	0.737589	0.761261	0.768182	0.591549	0.613483	0.655	0.779762	0.924528	0.527422	0.917874	0.648464	0.778281	0.781818	0.611399	0.751592
0.971354	0.478819	0.738532	0.703057	0.620482	0.735714	0.761261	0.771689	0.586132	0.611991	0.65	0.778443	0.924528	0.527692	0.917874	0.649573	0.778281	0.785388	0.611399	0.75641
0.971354	0.479434	0.733945	0.701754	0.620482	0.741007	0.761261	0.775229	0.585049	0.612245	0.645	0.777108	0.924528	0.527963	0.917874	0.650685	0.773756	0.784404	0.606218	0.754839
0.96875	0.48	0.729358	0.700441	0.614458	0.73913	0.761261	0.778802	0.585049	0.61294	0.645	0.781818	0.924528	0.528234	0.917874	0.651801	0.773756	0.788018	0.601036	0.753247
0.96875	0.48062	0.724771	0.699115	0.608434	0.737226	0.756757	0.777778	0.583965	0.6125	0.645	0.786585	0.92363	0.527992	0.917874	0.652921	0.773756	0.791667	0.595855	0.751634
0.96875	0.481242	0.720183	0.697778	0.608434	0.742647	0.752252	0.776744	0.582882	0.612059	0.64	0.785276	0.92363	0.528263	0.917874	0.654045	0.769231	0.790698	0.585492	0.753333
0.96875	0.481865	0.715596	0.696429	0.60241	0.740741	0.752252	0.780374	0.578548	0.610984	0.635	0.783951	0.922731	0.528021	0.917874	0.655172	0.764706	0.78972	0.580311	0.751678
0.96875	0.48249	0.715596	0.699552	0.596386	0.738806	0.747748	0.779343	0.578548	0.612385	0.63	0.782609	0.921833	0.527778	0.917874	0.656304	0.760181	0.788732	0.57513	0.75
0.96875	0.483117	0.715596	0.702703	0.590361	0.736842	0.743243	0.778302	0.577465	0.61194	0.625	0.78125	0.920934	0.527535	0.917874	0.657439	0.760181	0.792453	0.57513	0.755102
0.96875	0.483745	0.711009	0.701357	0.590361	0.742424	0.738739	0.777251	0.576381	0.612903	0.625	0.786164	0.920036	0.527291	0.915459	0.656846	0.760181	0.796209	0.569948	0.753425
0.96875	0.484375	0.706422	0.7	0.590361	0.748092	0.738739	0.780952	0.576381	0.61361	0.62	0.78481	0.920036	0.527563	0.915459	0.657986	0.755656	0.795238	0.564767	0.751724
0.96875	0.485007	0.701835	0.69863	0.584337	0.746154	0.734234	0.779904	0.576381	0.614319	0.615	0.783439	0.920036	0.527835	0.915459	0.65913	0.751131	0.794258	0.559585	0.75
0.96875	0.48564	0.697248	0.697248	0.578313	0.744186	0.734234	0.783654	0.576381	0.615029	0.615	0.788462	0.920036	0.528107	0.913043	0.658537	0.746606	0.793269	0.559585	0.755245
0.96875	0.486275	0.697248	0.700461	0.572289	0.742188	0.72973	0.782609	0.575298	0.614583	0.61	0.787097	0.919137	0.527864	0.910628	0.657941	0.742081	0.792271	0.559585	0.760563
0.96875	0.486911	0.697248	0.703704	0.572289	0.748031	0.725225	0.781553	0.575298	0.615295	0.605	0.785714	0.918239	0.52762	0.910628	0.659091	0.737557	0.791262	0.559585	0.765957
0.96875	0.487549	0.697248	0.706977	0.566265	0.746032	0.725225	0.785366	0.575298	0.616009	0.6	0.784314	0.918239	0.527893	0.908213	0.658494	0.737557	0.795122	0.559585	0.771429
0.96875	0.488189	0.697248	0.71028	0.566265	0.752	0.725225	0.789216	0.574215	0.615563	0.595	0.782895	0.918239	0.528165	0.905797	0.657895	0.733032	0.794118	0.559585	0.776978
0.96875	0.48883	0.697248	0.713615	0.566265	0.758065	0.720721	0.788177	0.573131	0.615116	0.59	0.781457	0.917341	0.527921	0.903382	0.657293	0.733032	0.79803	0.554404	0.775362
0.96875	0.489474	0.697248	0.716981	0.560241	0.756098	0.716216	0.787129	0.573131	0.615832	0.585	0.78	0.916442	0.527677	0.903382	0.658451	0.728507	0.79703	0.549223	0.773723
0.96875	0.490119	0.697248	0.720379	0.554217	0.754098	0.711712	0.78607	0.573131	0.61655	0.585	0.785235	0.916442	0.52795	0.903382	0.659612	0.728507	0.800995	0.549223	0.779412
0.96875	0.490765	0.697248	0.72381	0.554217	0.760331	0.711712	0.79	0.573131	0.61727	0.58	0.783784	0.915544	0.527706	0.900966	0.659011	0.723982	0.8	0.549223	0.785185
0.96875	0.491413	0.692661	0.722488	0.548193	0.758333	0.707207	0.788945	0.572048	0.616822	0.575	0.782313	0.915544	0.527979	0.900966	0.660177	0.719457	0.798995	0.544041	0.783582
0.96875	0.492063	0.692661	0.725962	0.542169	0.756303	0.707207	0.792929	0.570964	0.616374	0.575	0.787671	0.914645	0.527735	0.900966	0.662522	0.714932	0.79798	0.544041	0.789474
0.96875	0.492715	0.692661	0.729469	0.536145	0.754237	0.707207	0.796954	0.569881	0.621015	0.575	0.793103	0.913747	0.52749	0.900966	0.663701	0.714932	0.80203	0.544041	0.795455
0.96875	0.493369	0.688073	0.728155	0.53012	0.752137	0.707207	0.80102	0.568797	0.622776	0.575	0.798611	0.913747	0.527763	0.898551	0.667864	0.710407	0.80102	0.53886	0.793893
0.96875	0.494024	0.688073	0.731707	0.53012	0.758621	0.702703	0.8	0.567714	0.622328	0.575	0.804196	0.912848	0.527518	0.896135	0.667266	0.710407	0.805128	0.533679	0.792308
0.96875	0.494681	0.688073	0.735294	0.53012	0.765217	0.702703	0.804124	0.567714	0.623068	0.57	0.802817	0.91195	0.527273	0.896135	0.668468	0.710407	0.809278	0.528497	0.790698
0.96875	0.49534	0.688073	0.738916	0.524096	0.763158	0.698198	0.803109	0.567714	0.624553	0.565	0.801418	0.91195	0.527547	0.896135	0.669675	0.705882	0.80829	0.523316	0.789062
0.96875	0.496	0.683486	0.737624	0.524096	0.769912	0.693694	0.802083	0.566631	0.624105	0.56	0.8	0.91195	0.527821	0.896135	0.670886	0.705882	0.8125	0.523316	0.795276
0.96875	0.496662	0.678899	0.736318	0.524096	0.776786	0.693694	0.806283	0.566631	0.624851	0.56	0.805755	0.91195	0.528096	0.89372	0.67029	0.705882	0.816754	0.523316	0.801587
0.96875	0.497326	0.678899	0.74	0.524096	0.783784	0.693694	0.810526	0.565547	0.624402	0.555	0.804348	0.911051	0.52785	0.891304	0.669691	0.705882	0.821053	0.523316	0.808
0.96875	0.497992	0.678899	0.743719	0.524096	0.790909	0.693694	0.814815	0.564464	0.623952	0.55	0.80292	0.910153	0.527604	0.891304	0.670909	0.701357	0.820106	0.518135	0.806452
0.966146	0.497319	0.674312	0.742424	0.524096	0.798165	0.689189	0.81383	0.564464	0.6247	0.545	0.801471	0.909254	0.527358	0.891304	0.672131	0.696833	0.819149	0.512953	0.804878
0.966146	0.497987	0.669725	0.741117	0.518072	0.796296	0.684685	0.812834	0.56338	0.62425	0.54	0.8	0.909254	0.527633	0.891304	0.673358	0.692308	0.818182	0.497409	0.834783
0.966146	0.498656	0.665138	0.739796	0.512048	0.794393	0.684685	0.817204	0.56338	0.625	0.535	0.798507	0.909254	0.527908	0.891304	0.674589	0.687783	0.817204	0.492228	0.833333
0.966146	0.499327	0.665138	0.74359	0.512048	0.801887	0.68018	0.816216	0.56338	0.625752	0.53	0.796992	0.908356	0.527662	0.891304	0.675824	0.687783	0.821622	0.492228	0.840708
0.966146	0.5	0.665138	0.747423	0.506024	0.8	0.675676	0.815217	0.56338	0.627262	0.525	0.795455	0.908356	0.527937	0.888889	0.675229	0.683258	0.820652	0.487047	0.839286
0.966146	0.500675	0.665138	0.751295	0.506024	0.807692	0.675676	0.819672	0.555796	0.62561	0.52	0.793893	0.908356	0.528213	0.888889	0.676471	0.683258	0.825137	0.481865	0.837838
0.966146	0.501351	0.66055	0.75	0.5	0.805825	0.671171	0.818681	0.554713	0.625153	0.515	0.792308	0.908356	0.528489	0.888889	0.677716	0.683258	0.82967	0.476684	0.836364
0.966146	0.50203	0.66055	0.753927	0.493976	0.803922	0.666667	0.81768	0.553629	0.624694	0.515	0.79845	0.907457	0.528243	0.888889	0.678967	0.683258	0.834254	0.476684	0.844037
0.963542	0.501355	0.655963	0.752632	0.487952	0.80198	0.662162	0.816667	0.553629	0.625459	0.515	0.804688	0.906559	0.527996	0.886473	0.678373	0.678733	0.833333	0.46114	0.839623
0.963542	0.502035	0.651376	0.751323	0.481928	0.8	0.662162	0.821229	0.553629	0.626225	0.515	0.811024	0.906559	0.528272	0.884058	0.677778	0.678733	0.837989	0.46114	0.855769
0.963542	0.502717	0.646789	0.75	0.481928	0.808081	0.657658	0.820225	0.548212	0.623921	0.51	0.809524	0.90566	0.528025	0.884058	0.679035	0.674208	0.837079	0.450777	0.852941
0.963542	0.503401	0.646789	0.754011	0.475904	0.806122	0.657658	0.824859	0.547129	0.624227	0.505	0.808	0.90566	0.528302	0.884058	0.680297	0.669683	0.836158	0.445596	0.851485
0.963542	0.504087	0.642202	0.752688	0.475904	0.814433	0.657658	0.829545	0.547129	0.625	0.5	0.806452	0.90566	0.528579	0.884058	0.681564	0.665158	0.84	0.440415	0.85
0.960938	0.503411	0.642202	0.756757	0.475904	0.822917	0.653153	0.828571	0.547129	0.627329	0.5	0.813008	0.90566	0.528856	0.881643	0.68097	0.660633	0.83908	0.435233	0.848485
0.960938	0.504098	0.642202	0.76087	0.46988	0.821053	0.648649	0.827586	0.544962	0.627182	0.495	0.811475	0.904762	0.528609	0.879227	0.680374	0.660633	0.843931	0.430052	0.846939
0.960938	0.504788	0.642202	0.765027	0.463855	0.819149	0.644144	0.82659	0.543879	0.626717	0.495	0.818182	0.904762	0.528887	0.876812	0.679775	0.660633	0.848837	0.430052	0.85567
0.960938	0.505479	0.642202	0.769231	0.457831	0.817204	0.644144	0.831395	0.543879	0.6275	0.49	0.816667	0.904762	0.529164	0.876812	0.681051	0.656109	0.847953	0.42487	0.854167
0.960938	0.506173	0.637615	0.767956	0.457831	0.826087	0.644144	0.836257	0.537378	0.626263	0.49	0.823529	0.904762	0.529443	0.874396	0.680451	0.651584	0.847059	0.42487	0.863158
0.960938	0.506868	0.633028	0.766667	0.457831	0.835165	0.644144	0.841176	0.536295	0.62579	0.485	0.822034	0.904762	0.529721	0.874396	0.681733	0.651584	0.852071	0.419689	0.861702
0.960938	0.507565	0.62844	0.765363	0.451807	0.833333	0.63964	0.840237	0.535211	0.625316	0.48	0.820513	0.904762	0.53	0.874396	0.683019	0.651584	0.857143	0.414508	0.860215
0.960938	0.508264	0.62844	0.769663	0.451807	0.842697	0.635135	0.839286	0.534128	0.624842	0.475	0.818966	0.903863	0.529753	0.871981	0.68242	0.651584	0.862275	0.414508	0.869565
0.960938	0.508966	0.623853	0.768362	0.445783	0.840909	0.630631	0.838323	0.534128	0.625635	0.475	0.826087	0.902965	0.529505	0.871981	0.683712	0.651584	0.86747	0.409326	0.868132
0.960938	0.509669	0.623853	0.772727	0.439759	0.83908	0.626126	0.837349	0.534128	0.626429	0.475	0.833333	0.902965	0.529784	0.869565	0.683112	0.647059	0.866667	0.404145	0.866667
0.958333	0.50899	0.619266	0.771429	0.433735	0.837209	0.621622	0.836364	0.533044	0.625954	0.475	0.840708	0.902066	0.529536	0.86715	0.68251	0.647059	0.871951	0.398964	0.865169
0.955729	0.50831	0.614679	0.770115	0.433735	0.847059	0.621622	0.841463	0.531961	0.625478	0.47	0.839286	0.901168	0.529288	0.864734	0.681905	0.642534	0.871166	0.393782	0.863636
0.955729	0.509015	0.610092	0.768786	0.427711	0.845238	0.617117	0.840491	0.529794	0.62532	0.465	0.837838	0.90027	0.529039	0.864734	0.683206	0.638009	0.87037	0.388601	0.862069
0.955729	0.509722	0.610092	0.773256	0.427711	0.855422	0.612613	0.839506	0.529794	0.62612	0.46	0.836364	0.899371	0.52879	0.864734	0.684512	0.638009	0.875776	0.38342	0.860465
0.955729	0.510431	0.605505	0.77193	0.427711	0.865854	0.608108	0.838509	0.528711	0.625641	0.455	0.834862	0.899371	0.52907	0.864734	0.685824	0.633484	0.875	0.378238	0.858824
0.955729	0.511142	0.600917	0.770588	0.421687	0.864198	0.603604	0.8375	0.528711	0.626444	0.455	0.842593	0.898473	0.528821	0.862319	0.685221	0.628959	0.874214	0.373057	0.857143
0.953125	0.51046	0.59633	0.769231	0.421687	0.875	0.603604	0.842767	0.528711	0.627249	0.45	0.841121	0.897574	0.528571	0.859903	0.684615	0.624434	0.873418	0.367876	0.855422
0.953125	0.511173	0.591743	0.767857	0.415663	0.873418	0.599099	0.841772	0.527627	0.62677	0.445	0.839623	0.897574	0.528851	0.857488	0.684008	0.624434	0.878981	0.362694	0.853659
0.953125	0.511888	0.591743	0.772455	0.409639	0.871795	0.594595	0.840764	0.526544	0.626289	0.44	0.838095	0.897574	0.529131	0.855072	0.683398	0.624434	0.884615	0.357513	0.851852
0.953125	0.512605	0.591743	0.777108	0.409639	0.883117	0.59009	0.839744	0.526544	0.629534	0.435	0.836538	0.896676	0.528882	0.855072	0.68472	0.61991	0.883871	0.352332	0.85
0.953125	0.513324	0.587156	0.775758	0.403614	0.881579	0.585586	0.83871	0.52546	0.629053	0.43	0.834951	0.896676	0.529162	0.855072	0.686047	0.615385	0.883117	0.352332	0.860759
0.953125	0.514045	0.582569	0.77439	0.39759	0.88	0.585586	0.844156	0.524377	0.628571	0.425	0.833333	0.896676	0.529443	0.855072	0.687379	0.61086	0.882353	0.34715	0.858974
0.953125	0.514768	0.577982	0.773006	0.391566	0.878378	0.581081	0.843137	0.524377	0.629389	0.42	0.831683	0.895777	0.529193	0.855072	0.688716	0.61086	0.888158	0.341969	0.857143
0.953125	0.515493	0.577982	0.777778	0.385542	0.876712	0.576577	0.842105	0.523294	0.628906	0.42	0.84	0.895777	0.529474	0.852657	0.688109	0.606335	0.887417	0.336788	0.855263
0.953125	0.51622	0.573394	0.776398	0.379518	0.875	0.576577	0.847682	0.523294	0.629726	0.415	0.838384	0.895777	0.529756	0.852657	0.689453	0.60181	0.886667	0.331606	0.853333
0.953125	0.516949	0.568807	0.775	0.373494	0.873239	0.572072	0.846667	0.521127	0.628758	0.41	0.836735	0.895777	0.530037	0.852657	0.690802	0.597285	0.885906	0.326425	0.851351
0.953125	0.51768	0.56422	0.773585	0.373494	0.885714	0.567568	0.845638	0.521127	0.629581	0.405	0.835052	0.895777	0.530319	0.852657	0.692157	0.59276	0.885135	0.326425	0.863014
0.953125	0.518414	0.559633	0.772152	0.36747	0.884058	0.563063	0.844595	0.520043	0.629096	0.4	0.833333	0.895777	0.530601	0.850242	0.691552	0.588235	0.884354	0.326425	0.875
0.953125	0.519149	0.559633	0.77707	0.361446	0.882353	0.558559	0.843537	0.51896	0.628609	0.395	0.831579	0.894879	0.530351	0.847826	0.690945	0.58371	0.883562	0.321244	0.873239
0.953125	0.519886	0.555046	0.775641	0.355422	0.880597	0.558559	0.849315	0.516793	0.627632	0.395	0.840426	0.89398	0.530101	0.847826	0.692308	0.579186	0.882759	0.316062	0.871429
0.953125	0.520626	0.550459	0.774194	0.355422	0.893939	0.554054	0.848276	0.51571	0.627968	0.39	0.83871	0.89398	0.530384	0.847826	0.693676	0.574661	0.881944	0.310881	0.869565
0.953125	0.521368	0.545872	0.772727	0.349398	0.892308	0.54955	0.847222	0.51571	0.62963	0.385	0.836957	0.893082	0.530133	0.847826	0.69505	0.570136	0.881119	0.305699	0.867647
0.953125	0.522111	0.541284	0.771242	0.343373	0.890625	0.545045	0.846154	0.513543	0.628647	0.385	0.846154	0.893082	0.530416	0.847826	0.696429	0.565611	0.880282	0.300518	0.865672
0.953125	0.522857	0.541284	0.776316	0.337349	0.888889	0.540541	0.84507	0.512459	0.628989	0.38	0.844444	0.893082	0.530699	0.845411	0.695825	0.561086	0.879433	0.295337	0.863636
0.953125	0.523605	0.536697	0.774834	0.331325	0.887097	0.536036	0.843972	0.512459	0.629827	0.375	0.842697	0.892183	0.530449	0.842995	0.695219	0.556561	0.878571	0.290155	0.861538
0.953125	0.524355	0.53211	0.773333	0.325301	0.885246	0.536036	0.85	0.511376	0.630174	0.37	0.840909	0.892183	0.530732	0.842995	0.696607	0.552036	0.877698	0.284974	0.859375
0.950521	0.523673	0.53211	0.778523	0.319277	0.883333	0.531532	0.848921	0.507042	0.629032	0.365	0.83908	0.892183	0.531016	0.84058	0.696	0.547511	0.876812	0.279793	0.857143
0.950521	0.524425	0.527523	0.777027	0.313253	0.881356	0.531532	0.855072	0.507042	0.629879	0.365	0.848837	0.892183	0.5313	0.84058	0.697395	0.547511	0.883212	0.279793	0.870968
0.950521	0.52518	0.522936	0.77551	0.307229	0.87931	0.527027	0.854015	0.502709	0.639118	0.365	0.858824	0.892183	0.531585	0.84058	0.698795	0.542986	0.882353	0.274611	0.868852
0.947917	0.524496	0.518349	0.773973	0.301205	0.877193	0.527027	0.860294	0.501625	0.638621	0.36	0.857143	0.892183	0.531869	0.84058	0.700201	0.538462	0.881481	0.26943	0.866667
0.947917	0.525253	0.518349	0.77931	0.295181	0.875	0.522523	0.859259	0.500542	0.638122	0.355	0.855422	0.891285	0.531618	0.84058	0.701613	0.533937	0.880597	0.264249	0.864407
0.947917	0.526012	0.513761	0.777778	0.289157	0.872727	0.522523	0.865672	0.499458	0.637621	0.355	0.865854	0.891285	0.531903	0.84058	0.70303	0.529412	0.879699	0.259067	0.862069
0.945312	0.525326	0.513761	0.783217	0.283133	0.87037	0.518018	0.864662	0.498375	0.637119	0.355	0.876543	0.890386	0.531652	0.838164	0.702429	0.529412	0.886364	0.253886	0.859649
0.945312	0.526087	0.513761	0.788732	0.277108	0.867925	0.513514	0.863636	0.497291	0.636616	0.355	0.8875	0.890386	0.531938	0.835749	0.701826	0.524887	0.885496	0.248705	0.857143
0.945312	0.526851	0.509174	0.787234	0.271084	0.865385	0.513514	0.870229	0.497291	0.6375	0.355	0.898734	0.889488	0.531686	0.833333	0.70122	0.524887	0.892308	0.248705	0.872727
0.945312	0.527616	0.504587	0.785714	0.26506	0.862745	0.509009	0.869231	0.496208	0.636996	0.355	0.910256	0.888589	0.531435	0.830918	0.700611	0.524887	0.899225	0.243523	0.87037
0.945312	0.528384	0.504587	0.791367	0.259036	0.86	0.504505	0.868217	0.496208	0.637883	0.35	0.909091	0.888589	0.53172	0.830918	0.702041	0.520362	0.898438	0.243523	0.886792
0.945312	0.529155	0.5	0.789855	0.259036	0.877551	0.5	0.867188	0.495125	0.637378	0.345	0.907895	0.887691	0.531469	0.828502	0.701431	0.515837	0.897638	0.238342	0.884615
0.945312	0.529927	0.495413	0.788321	0.259036	0.895833	0.5	0.874016	0.492958	0.637255	0.34	0.906667	0.886792	0.531216	0.826087	0.70082	0.511312	0.896825	0.233161	0.882353
0.945312	0.530702	0.495413	0.794118	0.253012	0.893617	0.495495	0.873016	0.491874	0.636746	0.335	0.905405	0.885894	0.530964	0.826087	0.702259	0.506787	0.896	0.227979	0.88
0.945312	0.531479	0.490826	0.792593	0.246988	0.891304	0.490991	0.872	0.491874	0.63764	0.33	0.90411	0.885894	0.53125	0.823671	0.701646	0.502262	0.895161	0.222798	0.877551
0.945312	0.532258	0.486239	0.791045	0.240964	0.888889	0.486486	0.870968	0.490791	0.637131	0.325	0.902778	0.884996	0.530997	0.823671	0.703093	0.502262	0.902439	0.222798	0.895833
0.945312	0.53304	0.486239	0.796992	0.240964	0.909091	0.486486	0.878049	0.490791	0.638028	0.32	0.901408	0.884996	0.531284	0.821256	0.702479	0.497738	0.901639	0.217617	0.893617
0.942708	0.532353	0.486239	0.80303	0.23494	0.906977	0.486486	0.885246	0.490791	0.638928	0.315	0.9	0.884996	0.53157	0.821256	0.703934	0.497738	0.909091	0.212435	0.891304
0.942708	0.533137	0.481651	0.801527	0.228916	0.904762	0.481982	0.884298	0.488624	0.637907	0.31	0.898551	0.884097	0.531317	0.818841	0.70332	0.493213	0.908333	0.207254	0.888889
0.942708	0.533923	0.477064	0.8	0.222892	0.902439	0.477477	0.883333	0.488624	0.639716	0.305	0.897059	0.884097	0.531605	0.816425	0.702703	0.488688	0.907563	0.207254	0.909091
0.942708	0.534712	0.472477	0.79845	0.216867	0.9	0.472973	0.882353	0.487541	0.643777	0.305	0.910448	0.884097	0.531892	0.816425	0.704167	0.484163	0.90678	0.202073	0.906977
0.942708	0.535503	0.46789	0.796875	0.210843	0.897436	0.468468	0.881356	0.486457	0.643266	0.3	0.909091	0.884097	0.53218	0.81401	0.703549	0.484163	0.91453	0.196891	0.904762
0.942708	0.536296	0.46789	0.80315	0.204819	0.894737	0.468468	0.888889	0.442037	0.647619	0.295	0.907692	0.884097	0.532468	0.81401	0.705021	0.479638	0.913793	0.19171	0.902439
0.942708	0.537092	0.46789	0.809524	0.198795	0.891892	0.468468	0.896552	0.440953	0.647059	0.29	0.90625	0.884097	0.532756	0.811594	0.704403	0.475113	0.913043	0.186528	0.9
0.942708	0.53789	0.463303	0.808	0.192771	0.888889	0.468468	0.904348	0.43987	0.646497	0.285	0.904762	0.883199	0.532503	0.811594	0.705882	0.470588	0.912281	0.181347	0.897436
0.942708	0.53869	0.458716	0.806452	0.186747	0.885714	0.463964	0.903509	0.43987	0.647528	0.28	0.903226	0.8823	0.532249	0.811594	0.707368	0.466063	0.911504	0.176166	0.894737
0.942708	0.539493	0.454128	0.804878	0.180723	0.882353	0.459459	0.902655	0.438787	0.646965	0.275	0.901639	0.8823	0.532538	0.809179	0.706751	0.461538	0.910714	0.170984	0.891892
0.942708	0.540299	0.449541	0.803279	0.174699	0.878788	0.454955	0.901786	0.438787	0.648	0.27	0.9	0.8823	0.532827	0.809179	0.708245	0.457014	0.90991	0.165803	0.888889
0.942708	0.541106	0.444954	0.801653	0.168675	0.875	0.45045	0.900901	0.437703	0.648475	0.265	0.898305	0.881402	0.532573	0.809179	0.709746	0.452489	0.909091	0.160622	0.885714
0.940104	0.540419	0.444954	0.808333	0.162651	0.870968	0.445946	0.9	0.43662	0.64791	0.26	0.896552	0.881402	0.532863	0.806763	0.70913	0.452489	0.917431	0.15544	0.882353
0.9375	0.53973	0.440367	0.806723	0.156627	0.866667	0.441441	0.899083	0.434453	0.646774	0.26	0.912281	0.881402	0.533152	0.806763	0.710638	0.447964	0.916667	0.150259	0.878788
0.9375	0.540541	0.43578	0.805085	0.150602	0.862069	0.441441	0.907407	0.433369	0.646204	0.255	0.910714	0.881402	0.533442	0.804348	0.710021	0.443439	0.915888	0.145078	0.875
0.9375	0.541353	0.431193	0.803419	0.144578	0.857143	0.436937	0.906542	0.431203	0.645057	0.25	0.909091	0.881402	0.533732	0.801932	0.709402	0.438914	0.915094	0.145078	0.903226
0.9375	0.542169	0.431193	0.810345	0.138554	0.851852	0.432432	0.90566	0.430119	0.644481	0.245	0.907407	0.881402	0.534023	0.801932	0.710921	0.434389	0.914286	0.139896	0.9
0.9375	0.542986	0.426606	0.808696	0.13253	0.846154	0.432432	0.914286	0.429036	0.643902	0.245	0.924528	0.880503	0.533769	0.801932	0.712446	0.434389	0.923077	0.134715	0.896552
0.9375	0.543807	0.422018	0.807018	0.13253	0.88	0.427928	0.913462	0.429036	0.644951	0.245	0.942308	0.879605	0.533515	0.801932	0.713978	0.429864	0.92233	0.134715	0.928571
0.934896	0.543116	0.417431	0.80531	0.13253	0.916667	0.423423	0.912621	0.425785	0.643208	0.24	0.941176	0.878706	0.533261	0.801932	0.715517	0.425339	0.921569	0.129534	0.925926
0.934896	0.543939	0.417431	0.8125	0.126506	0.913043	0.423423	0.921569	0.425785	0.644262	0.235	0.94	0.878706	0.533552	0.801932	0.717063	0.420814	0.920792	0.124352	0.923077
0.932292	0.543247	0.412844	0.810811	0.120482	0.909091	0.418919	0.920792	0.424702	0.643678	0.23	0.938776	0.878706	0.533843	0.799517	0.71645	0.41629	0.92	0.119171	0.92
0.932292	0.544073	0.408257	0.809091	0.114458	0.904762	0.414414	0.92	0.423619	0.643092	0.225	0.9375	0.878706	0.534134	0.799517	0.718004	0.411765	0.919192	0.11399	0.916667
0.932292	0.544901	0.40367	0.807339	0.108434	0.9	0.414414	0.929293	0.422535	0.642504	0.22	0.93617	0.877808	0.53388	0.799517	0.719565	0.40724	0.918367	0.108808	0.913043
0.932292	0.545732	0.40367	0.814815	0.10241	0.894737	0.40991	0.928571	0.422535	0.643564	0.215	0.934783	0.877808	0.534172	0.799517	0.721133	0.402715	0.917526	0.103627	0.909091
0.932292	0.546565	0.399083	0.813084	0.096386	0.888889	0.405405	0.927835	0.422535	0.644628	0.21	0.933333	0.877808	0.534464	0.799517	0.722707	0.39819	0.916667	0.098446	0.904762
0.932292	0.547401	0.394495	0.811321	0.090361	0.882353	0.400901	0.927083	0.421452	0.64404	0.205	0.931818	0.876909	0.534209	0.797101	0.722101	0.393665	0.915789	0.098446	0.95
0.932292	0.548239	0.389908	0.809524	0.084337	0.875	0.396396	0.926316	0.414951	0.651361	0.2	0.930233	0.876011	0.533954	0.797101	0.723684	0.393665	0.925532	0.098446	1
0.929688	0.547546	0.385321	0.807692	0.084337	0.933333	0.391892	0.925532	0.414951	0.65247	0.195	0.928571	0.876011	0.534247	0.797101	0.725275	0.38914	0.924731	0.093264	1
0.927083	0.546851	0.380734	0.805825	0.078313	0.928571	0.387387	0.924731	0.414951	0.653584	0.19	0.926829	0.876011	0.534539	0.794686	0.72467	0.384615	0.923913	0.088083	1
0.927083	0.547692	0.380734	0.813725	0.072289	0.923077	0.382883	0.923913	0.414951	0.654701	0.185	0.925	0.876011	0.534833	0.792271	0.724062	0.38009	0.923077	0.082902	1
0.924479	0.546995	0.376147	0.811881	0.066265	0.916667	0.378378	0.923077	0.413868	0.65411	0.18	0.923077	0.875112	0.534577	0.789855	0.723451	0.375566	0.922222	0.07772	1
0.924479	0.54784	0.376147	0.82	0.060241	0.909091	0.373874	0.922222	0.412784	0.653516	0.18	0.947368	0.875112	0.534871	0.789855	0.725055	0.371041	0.921348	0.072539	1
0.924479	0.548686	0.37156	0.818182	0.054217	0.9	0.373874	0.932584	0.411701	0.654045	0.175	0.945946	0.875112	0.535165	0.789855	0.726667	0.366516	0.920455	0.067358	1
0.924479	0.549536	0.37156	0.826531	0.048193	0.888889	0.369369	0.931818	0.410618	0.653448	0.17	0.944444	0.875112	0.535459	0.789855	0.728285	0.361991	0.91954	0.062176	1
0.924479	0.550388	0.366972	0.824742	0.042169	0.875	0.364865	0.931034	0.409534	0.65285	0.165	0.942857	0.874214	0.535204	0.78744	0.727679	0.357466	0.918605	0.056995	1
0.924479	0.551242	0.362385	0.822917	0.042169	1	0.364865	0.94186	0.409534	0.655113	0.16	0.941176	0.874214	0.535498	0.785024	0.727069	0.352941	0.917647	0.051813	1
0.924479	0.5521	0.357798	0.821053	0.036145	1	0.36036	0.941176	0.407367	0.659649	0.155	0.939394	0.873315	0.535242	0.782609	0.726457	0.348416	0.916667	0.046632	1
0.921875	0.551402	0.357798	0.829787	0.03012	1	0.355856	0.940476	0.406284	0.659051	0.15	0.9375	0.872417	0.534986	0.782609	0.72809	0.343891	0.915663	0.041451	1
0.921875	0.552262	0.357798	0.83871	0.024096	1	0.351351	0.939759	0.406284	0.660211	0.145	0.935484	0.871518	0.53473	0.782609	0.72973	0.343891	0.926829	0.036269	1
0.919271	0.551562	0.357798	0.847826	0.018072	1	0.346847	0.939024	0.4052	0.659612	0.145	0.966667	0.871518	0.535025	0.782609	0.731377	0.339367	0.925926	0.031088	1
0.919271	0.552426	0.357798	0.857143	0.012048	1	0.346847	0.950617	0.4052	0.660777	0.14	0.965517	0.871518	0.53532	0.782609	0.733032	0.334842	0.925	0.025907	1
0.919271	0.553292	0.353211	0.855556	0.006024	1	0.346847	0.9625	0.4052	0.661947	0.135	0.964286	0.871518	0.535616	0.780193	0.732426	0.330317	0.924051	0.020725	1
0.919271	0.55416	0.348624	0.853933	0	1	0.342342	0.962025	0.4052	0.663121	0.13	0.962963	0.871518	0.535912	0.777778	0.731818	0.325792	0.923077	0.015544	1
0.919271	0.555031	0.344037	0.852273			0.337838	0.961538	0.404117	0.662522	0.125	0.961538	0.87062	0.535655	0.777778	0.733485	0.321267	0.922078	0.010363	1
0.919271	0.555906	0.33945	0.850575			0.333333	0.961039	0.404117	0.663701	0.12	0.96	0.869721	0.535398	0.777778	0.73516	0.316742	0.921053	0.005181	1
0.919271	0.556782	0.33945	0.860465			0.328829	0.960526	0.404117	0.664884	0.115	0.958333	0.869721	0.535695	0.777778	0.736842	0.316742	0.933333	0	1
0.919271	0.557662	0.334862	0.858824			0.324324	0.96	0.404117	0.668459	0.11	0.956522	0.869721	0.535991	0.777778	0.738532	0.316742	0.945946
0.919271	0.558544	0.334862	0.869048			0.31982	0.959459	0.404117	0.669659	0.105	0.954545	0.869721	0.536288	0.775362	0.737931	0.312217	0.945205
0.919271	0.559429	0.330275	0.86747			0.315315	0.958904	0.404117	0.672072	0.1	0.952381	0.868823	0.536031	0.772947	0.737327	0.307692	0.944444
0.916667	0.55873	0.325688	0.865854			0.310811	0.958333	0.404117	0.673285	0.095	0.95	0.868823	0.536328	0.770531	0.736721	0.303167	0.943662
0.916667	0.559618	0.325688	0.876543			0.306306	0.957746	0.403034	0.672694	0.09	0.947368	0.867925	0.536071	0.7657	0.735499	0.298643	0.942857
0.916667	0.56051	0.321101	0.875			0.301802	0.957143	0.40195	0.672101	0.085	0.944444	0.867026	0.535813	0.76087	0.739437	0.298643	0.956522
0.916667	0.561404	0.316514	0.873418			0.297297	0.956522	0.40195	0.673321	0.08	0.941176	0.867026	0.536111	0.76087	0.741176	0.294118	0.955882
0.914062	0.560703	0.316514	0.884615			0.297297	0.970588	0.40195	0.675774	0.075	0.9375	0.867026	0.536409	0.758454	0.740566	0.289593	0.955224
0.914062	0.5616	0.316514	0.896104			0.292793	0.970149	0.40195	0.677007	0.07	0.933333	0.867026	0.536707	0.758454	0.742317	0.285068	0.954545
0.914062	0.5625	0.311927	0.894737			0.288288	0.969697	0.40195	0.678245	0.065	0.928571	0.866128	0.53645	0.756039	0.741706	0.280543	0.953846
0.914062	0.563403	0.307339	0.893333			0.283784	0.969231	0.400867	0.677656	0.06	0.923077	0.866128	0.536748	0.753623	0.74463	0.276018	0.953125
0.914062	0.564309	0.302752	0.891892			0.279279	0.96875	0.399783	0.677064	0.055	0.916667	0.865229	0.53649	0.751208	0.744019	0.271493	0.952381
0.914062	0.565217	0.298165	0.890411			0.274775	0.968254	0.399783	0.678309	0.05	0.909091	0.865229	0.536789	0.751208	0.745803	0.266968	0.951613
0.914062	0.566129	0.293578	0.888889			0.27027	0.967742	0.3987	0.677716	0.05	1	0.865229	0.537089	0.751208	0.747596	0.262443	0.95082
0.914062	0.567044	0.288991	0.887324			0.265766	0.967213	0.397616	0.678373	0.045	1	0.865229	0.537388	0.748792	0.746988	0.257919	0.95
0.914062	0.567961	0.284404	0.885714			0.261261	0.966667	0.396533	0.677778	0.04	1	0.865229	0.537688	0.748792	0.748792	0.257919	0.966102
0.914062	0.568882	0.279817	0.884058			0.256757	0.966102	0.39545	0.67718	0.035	1	0.864331	0.53743	0.748792	0.750605	0.253394	0.965517
0.914062	0.569805	0.279817	0.897059			0.252252	0.965517	0.393283	0.678505	0.03	1	0.864331	0.537731	0.748792	0.752427	0.248869	0.964912
0.914062	0.570732	0.275229	0.895522			0.247748	0.964912	0.392199	0.680451	0.025	1	0.864331	0.538031	0.746377	0.751825	0.244344	0.964286
0.914062	0.571661	0.275229	0.909091			0.243243	0.964286	0.392199	0.683019	0.02	1	0.863432	0.537773	0.743961	0.75122	0.239819	0.963636
0.914062	0.572594	0.270642	0.907692			0.238739	0.963636	0.391116	0.683712	0.015	1	0.862534	0.537514	0.743961	0.753056	0.235294	0.962963
0.914062	0.573529	0.266055	0.90625			0.238739	0.981481	0.390033	0.683112	0.01	1	0.862534	0.537815	0.741546	0.752451	0.230769	0.962264
0.914062	0.574468	0.261468	0.904762			0.234234	0.981132	0.388949	0.68251	0.005	1	0.861635	0.537556	0.73913	0.751843	0.226244	0.961538
0.914062	0.57541	0.256881	0.903226			0.22973	0.980769	0.387866	0.681905	0	1	0.861635	0.537858	0.73913	0.753695	0.226244	0.980392
0.914062	0.576355	0.256881	0.918033			0.225225	0.980392	0.384615	0.681382			0.861635	0.538159	0.736715	0.753086	0.221719	0.98
0.914062	0.577303	0.252294	0.916667			0.220721	0.98	0.384615	0.682692			0.861635	0.538462	0.736715	0.75495	0.217195	0.979592
0.914062	0.578254	0.247706	0.915254			0.216216	0.979592	0.353196	0.676349			0.861635	0.538764	0.7343	0.754342	0.21267	0.979167
0.914062	0.579208	0.243119	0.913793			0.211712	0.979167	0.352113	0.675676			0.860737	0.538505	0.7343	0.756219	0.208145	0.978723
0.911458	0.578512	0.238532	0.912281			0.207207	0.978723	0.351029	0.675			0.860737	0.538808	0.7343	0.758105	0.20362	0.978261
0.908854	0.577815	0.233945	0.910714			0.202703	0.978261	0.349946	0.674322			0.859838	0.538548	0.731884	0.7575	0.199095	0.977778
0.908854	0.578773	0.229358	0.909091			0.198198	0.977778	0.330444	0.69161			0.859838	0.538851	0.729469	0.756892	0.199095	1
0.908854	0.579734	0.224771	0.907407			0.193694	0.977273	0.329361	0.690909			0.85894	0.538592	0.727053	0.756281	0.19457	1
0.90625	0.579035	0.220183	0.90566			0.189189	0.976744	0.328277	0.690205			0.85894	0.538895	0.724638	0.755668	0.190045	1
0.90625	0.58	0.215596	0.903846			0.184685	0.97619	0.327194	0.689498			0.858041	0.538635	0.724638	0.759494	0.18552	1
0.90625	0.580968	0.215596	0.921569			0.18018	0.97561	0.326111	0.688787			0.857143	0.538375	0.724638	0.761421	0.180995	1
0.90625	0.58194	0.211009	0.92			0.175676	0.975	0.326111	0.690367			0.856244	0.538114	0.722222	0.760814	0.176471	1
0.90625	0.582915	0.206422	0.918367			0.171171	0.974359	0.325027	0.689655			0.856244	0.538418	0.722222	0.762755	0.171946	1
0.90625	0.583893	0.201835	0.916667			0.166667	0.973684	0.323944	0.68894			0.855346	0.538157	0.719807	0.762148	0.167421	1
0.903646	0.583193	0.197248	0.914894			0.162162	0.972973	0.32286	0.688222			0.854447	0.537896	0.719807	0.764103	0.162896	1
0.901042	0.582492	0.192661	0.913043			0.162162	1	0.320693	0.686775			0.854447	0.5382	0.719807	0.768041	0.158371	1
0.901042	0.583474	0.188073	0.911111			0.157658	1	0.31961	0.686047			0.854447	0.538505	0.717391	0.767442	0.153846	1
0.901042	0.584459	0.183486	0.909091			0.153153	1	0.318527	0.685315			0.854447	0.53881	0.714976	0.766839	0.149321	1
0.898438	0.583756	0.183486	0.930233			0.148649	1	0.317443	0.686183			0.854447	0.539116	0.71256	0.766234	0.144796	1
0.898438	0.584746	0.178899	0.928571			0.144144	1	0.317443	0.687793			0.853549	0.538854	0.710145	0.765625	0.140271	1
0.895833	0.584041	0.174312	0.926829			0.13964	1	0.317443	0.689412			0.853549	0.53916	0.707729	0.765013	0.135747	1
0.895833	0.585034	0.169725	0.925			0.135135	1	0.31636	0.688679			0.853549	0.539466	0.707729	0.767016	0.131222	1
0.895833	0.586031	0.165138	0.923077			0.130631	1	0.315276	0.687943			0.853549	0.539773	0.707729	0.769029	0.126697	1
0.895833	0.587031	0.16055	0.921053			0.126126	1	0.315276	0.691211			0.85265	0.539511	0.707729	0.771053	0.122172	1
0.895833	0.588034	0.155963	0.918919			0.121622	1	0.314193	0.690476			0.85265	0.539818	0.705314	0.770449	0.117647	1
0.893229	0.587329	0.151376	0.916667			0.117117	1	0.314193	0.692124			0.85265	0.540125	0.705314	0.772487	0.113122	1
0.893229	0.588336	0.146789	0.914286			0.112613	1	0.313109	0.691388			0.85265	0.540433	0.702899	0.771883	0.108597	1
0.893229	0.589347	0.146789	0.941176			0.108108	1	0.312026	0.690647			0.85265	0.540741	0.700483	0.771277	0.104072	1
0.890625	0.58864	0.142202	0.939394			0.103604	1	0.312026	0.692308			0.851752	0.540479	0.700483	0.773333	0.099548	1
0.890625	0.589655	0.137615	0.9375			0.099099	1	0.310943	0.691566			0.850854	0.540217	0.698068	0.772727	0.095023	1
0.890625	0.590674	0.133028	0.935484			0.094595	1	0.309859	0.690821			0.850854	0.540525	0.698068	0.774799	0.090498	1
0.888021	0.589965	0.12844	0.933333			0.09009	1	0.305525	0.694581			0.849955	0.540263	0.695652	0.774194	0.085973	1
0.888021	0.590988	0.123853	0.931034			0.085586	1	0.305525	0.696296			0.849955	0.540571	0.695652	0.77628	0.081448	1
0.888021	0.592014	0.119266	0.928571			0.081081	1	0.305525	0.69802			0.849057	0.540309	0.693237	0.775676	0.076923	1
0.885417	0.591304	0.119266	0.962963			0.076577	1	0.305525	0.701493			0.849057	0.540618	0.690821	0.775068	0.072398	1
0.885417	0.592334	0.119266	1			0.072072	1	0.302275	0.701005			0.848158	0.540355	0.690821	0.777174	0.067873	1
0.885417	0.593368	0.114679	1			0.067568	1	0.301192	0.700252			0.848158	0.540664	0.688406	0.776567	0.063348	1
0.885417	0.594406	0.110092	1			0.063063	1	0.300108	0.699495			0.848158	0.540974	0.68599	0.775956	0.058824	1
0.885417	0.595447	0.105505	1			0.058559	1	0.300108	0.701266			0.848158	0.541284	0.683575	0.775342	0.054299	1
0.885417	0.596491	0.100917	1			0.054054	1	0.297941	0.699746			0.848158	0.541595	0.681159	0.774725	0.049774	1
0.885417	0.59754	0.09633	1			0.04955	1	0.296858	0.69898			0.848158	0.541906	0.681159	0.77686	0.045249	1
0.885417	0.598592	0.091743	1			0.045045	1	0.295775	0.69821			0.848158	0.542217	0.678744	0.776243	0.040724	1
0.882812	0.597884	0.087156	1			0.040541	1	0.295775	0.7			0.848158	0.542529	0.676329	0.775623	0.036199	1
0.882812	0.59894	0.082569	1			0.036036	1	0.294691	0.699229			0.848158	0.542841	0.673913	0.775	0.031674	1
0.882812	0.6	0.077982	1			0.031532	1	0.293608	0.698454			0.848158	0.543153	0.673913	0.777159	0.027149	1
0.882812	0.601064	0.073394	1			0.027027	1	0.289274	0.697128			0.84726	0.54289	0.673913	0.77933	0.022624	1
0.882812	0.602131	0.068807	1			0.022523	1	0.288191	0.696335			0.84726	0.543203	0.671498	0.778711	0.0181	1
0.882812	0.603203	0.06422	1			0.018018	1	0.287107	0.695538			0.846361	0.542939	0.669082	0.77809	0.013575	1
0.882812	0.604278	0.059633	1			0.013514	1	0.287107	0.699208			0.845463	0.542676	0.669082	0.780282	0.00905	1
0.882812	0.605357	0.055046	1			0.009009	1	0.283857	0.698667			0.844564	0.542412	0.666667	0.779661	0.004525	1
0.880208	0.604651	0.050459	1			0.004505	1	0.282774	0.699732			0.843666	0.542148	0.666667	0.78187	0	1
0.877604	0.603943	0.045872	1			0	1	0.28169	0.698925			0.843666	0.542461	0.664251	0.78125
0.877604	0.605027	0.041284	1					0.28169	0.700809			0.843666	0.542775	0.661836	0.780627
0.875	0.604317	0.036697	1					0.279523	0.701087			0.842767	0.54251	0.65942	0.78
0.875	0.605405	0.03211	1					0.27844	0.700272			0.841869	0.542245	0.657005	0.77937
0.875	0.606498	0.027523	1					0.277356	0.699454			0.841869	0.542559	0.657005	0.781609
0.875	0.607595	0.022936	1					0.276273	0.69863			0.84097	0.542294	0.657005	0.783862
0.875	0.608696	0.018349	1					0.27519	0.697802			0.840072	0.542029	0.649758	0.784257
0.875	0.6098	0.013761	1					0.27519	0.699725			0.839173	0.541763	0.647343	0.783626
0.875	0.610909	0.009174	1					0.274106	0.698895			0.838275	0.541497	0.644928	0.782991
0.872396	0.6102	0.004587	1					0.273023	0.698061			0.838275	0.541812	0.644928	0.785294
0.872396	0.611314	0	1					0.270856	0.698324			0.838275	0.542127	0.642512	0.784661
0.872396	0.612431							0.268689	0.698592			0.838275	0.542442	0.640097	0.784024
0.872396	0.613553							0.268689	0.700565			0.838275	0.542757	0.640097	0.78635
0.872396	0.614679							0.267606	0.699717			0.837376	0.542491	0.637681	0.785714
0.869792	0.613971							0.266522	0.698864			0.837376	0.542807	0.637681	0.78806
0.869792	0.615101							0.265439	0.698006			0.837376	0.543124	0.637681	0.790419
0.867188	0.614391							0.264355	0.697143			0.836478	0.542857	0.637681	0.792793
0.867188	0.615527							0.264355	0.69914			0.836478	0.543174	0.637681	0.795181
0.867188	0.616667							0.264355	0.701149			0.836478	0.543491	0.637681	0.797583
0.864583	0.615955							0.252438	0.695522			0.836478	0.543808	0.637681	0.8
0.864583	0.6171							0.252438	0.697605			0.83558	0.543542	0.635266	0.799392
0.864583	0.61825							0.250271	0.697885			0.83558	0.54386	0.63285	0.79878
0.864583	0.619403							0.249187	0.69697			0.834681	0.543593	0.63285	0.801223
0.864583	0.620561							0.248104	0.696049			0.833783	0.543326	0.630435	0.800613
0.864583	0.621723							0.247021	0.695122			0.833783	0.543644	0.628019	0.8
0.861979	0.621013							0.247021	0.697248			0.833783	0.543962	0.628019	0.802469
0.859375	0.620301							0.245937	0.696319			0.832884	0.543695	0.628019	0.804954
0.856771	0.619586							0.245937	0.698462			0.832884	0.544014	0.625604	0.804348
0.854167	0.618868							0.241603	0.694704			0.831986	0.543746	0.625604	0.806854
0.851562	0.618147							0.24052	0.69375			0.831986	0.544066	0.625604	0.809375
0.851562	0.619318							0.239437	0.69279			0.831087	0.543798	0.623188	0.808777
0.851562	0.620493							0.238353	0.691824			0.831087	0.544118	0.620773	0.808176
0.851562	0.621673							0.226436	0.685246			0.830189	0.543849	0.618357	0.807571
0.851562	0.622857							0.225352	0.684211			0.82929	0.543581	0.615942	0.806962
0.851562	0.624046							0.224269	0.683168			0.82929	0.543901	0.613527	0.806349
0.848958	0.623327							0.224269	0.68543			0.828392	0.543632	0.611111	0.805732
0.848958	0.624521							0.223185	0.684385			0.827493	0.543363	0.611111	0.808307
0.848958	0.62572							0.223185	0.686667			0.826595	0.543093	0.611111	0.810897
0.846354	0.625							0.221018	0.684564			0.826595	0.543414	0.611111	0.813505
0.846354	0.626204							0.221018	0.686869			0.825696	0.543144	0.611111	0.816129
0.846354	0.627413							0.219935	0.685811			0.825696	0.543465	0.608696	0.815534
0.846354	0.628627							0.216685	0.684932			0.824798	0.543195	0.608696	0.818182
0.846354	0.629845							0.215601	0.683849			0.824798	0.543517	0.608696	0.820847
0.846354	0.631068							0.215601	0.686207			0.823899	0.543246	0.608696	0.823529
0.846354	0.632296							0.214518	0.685121			0.823001	0.542976	0.60628	0.822951
0.846354	0.633528							0.214518	0.6875			0.822102	0.542705	0.60628	0.825658
0.84375	0.632812							0.213434	0.686411			0.822102	0.543027	0.603865	0.825083
0.84375	0.634051							0.211268	0.684211			0.822102	0.543349	0.601449	0.824503
0.841146	0.633333							0.210184	0.683099			0.822102	0.543672	0.599034	0.82392
0.841146	0.634578							0.208017	0.683274			0.822102	0.543995	0.596618	0.823333
0.841146	0.635827							0.206934	0.684588			0.821204	0.543724	0.586957	0.837931
0.841146	0.637081							0.20585	0.683453			0.820305	0.543452	0.584541	0.83737
0.841146	0.63834							0.204767	0.68231			0.820305	0.543776	0.582126	0.836806
0.841146	0.639604							0.203684	0.686131			0.820305	0.5441	0.582126	0.839721
0.841146	0.640873							0.203684	0.688645			0.819407	0.543828	0.582126	0.842657
0.838542	0.640159							0.2026	0.6875			0.819407	0.544153	0.582126	0.845614
0.835938	0.639442							0.201517	0.686347			0.818509	0.543881	0.57971	0.84507
0.835938	0.640719							0.200433	0.685185			0.818509	0.544205	0.577295	0.844523
0.833333	0.64							0.200433	0.687732			0.81761	0.543933	0.574879	0.843972
0.830729	0.639279							0.19935	0.686567			0.816712	0.54366	0.574879	0.846975
0.828125	0.638554							0.19935	0.689139			0.815813	0.543387	0.574879	0.85
0.828125	0.639839							0.19935	0.691729			0.815813	0.543713	0.572464	0.849462
0.828125	0.641129							0.198267	0.690566			0.815813	0.544038	0.572464	0.852518
0.828125	0.642424							0.197183	0.689394			0.814915	0.543765	0.570048	0.851986
0.828125	0.643725							0.1961	0.688213			0.814915	0.544091	0.570048	0.855072
0.828125	0.64503							0.195016	0.687023			0.814915	0.544418	0.570048	0.858182
0.825521	0.644309							0.193933	0.685824			0.814915	0.544745	0.567633	0.857664
0.825521	0.645621							0.193933	0.688462			0.814016	0.544471	0.560386	0.856089
0.825521	0.646939							0.190683	0.684825			0.813118	0.544197	0.560386	0.859259
0.822917	0.646217							0.190683	0.6875			0.812219	0.543923	0.560386	0.865672
0.820312	0.645492							0.185265	0.681275			0.811321	0.543648	0.55314	0.864151
0.817708	0.644764							0.184182	0.68			0.810422	0.543373	0.550725	0.863636
0.815104	0.644033							0.182015	0.677419			0.810422	0.543701	0.550725	0.86692
0.815104	0.645361							0.180932	0.676113			0.809524	0.543426	0.548309	0.866412
0.8125	0.644628							0.179848	0.674797			0.808625	0.54315	0.545894	0.8659
0.809896	0.643892							0.179848	0.677551			0.807727	0.542874	0.543478	0.865385
0.809896	0.645228							0.179848	0.680328			0.806828	0.542598	0.541063	0.864865
0.809896	0.64657							0.178765	0.679012			0.80593	0.542322	0.538647	0.864341
0.807292	0.645833							0.177681	0.677686			0.805031	0.542045	0.536232	0.863813
0.804688	0.645094							0.176598	0.676349			0.805031	0.542373	0.536232	0.867188
0.804688	0.646444							0.175515	0.675			0.805031	0.542701	0.533816	0.866667
0.804688	0.647799							0.174431	0.679325			0.804133	0.542424	0.533816	0.870079
0.804688	0.64916							0.173348	0.677966			0.803235	0.542147	0.531401	0.869565
0.802083	0.648421							0.172264	0.676596			0.803235	0.542476	0.531401	0.873016
0.802083	0.649789							0.172264	0.679487			0.802336	0.542198	0.531401	0.876494
0.802083	0.651163							0.171181	0.681034			0.802336	0.542527	0.528986	0.876
0.802083	0.652542							0.171181	0.683983			0.802336	0.542857	0.52657	0.875502
0.799479	0.651805							0.170098	0.682609			0.802336	0.543187	0.524155	0.875
0.799479	0.653191							0.169014	0.681223			0.802336	0.543518	0.521739	0.874494
0.799479	0.654584							0.167931	0.679825			0.802336	0.543849	0.519324	0.873984
0.796875	0.653846							0.166847	0.678414			0.802336	0.54418	0.519324	0.877551
0.794271	0.653105							0.165764	0.676991			0.802336	0.544512	0.516908	0.877049
0.791667	0.652361							0.16468	0.678571			0.801438	0.544234	0.516908	0.880658
0.791667	0.653763							0.16468	0.681614			0.801438	0.544567	0.514493	0.880165
0.791667	0.655172							0.163597	0.68018			0.800539	0.544288	0.512077	0.879668
0.791667	0.656587							0.163597	0.683258			0.799641	0.54401	0.509662	0.879167
0.789062	0.655844							0.162514	0.681818			0.799641	0.544343	0.507246	0.878661
0.789062	0.657267							0.162514	0.684932			0.798742	0.544064	0.504831	0.878151
0.789062	0.658696							0.16143	0.683486			0.797844	0.543784	0.502415	0.877637
0.789062	0.660131							0.160347	0.682028			0.797844	0.544118	0.5	0.877119
0.786458	0.659389							0.159263	0.680556			0.797844	0.544451	0.497585	0.876596
0.783854	0.658643							0.15818	0.67907			0.797844	0.544785	0.495169	0.876068
0.78125	0.657895							0.157096	0.67757			0.796945	0.544506	0.492754	0.875536
0.778646	0.657143							0.156013	0.676056			0.796945	0.54484	0.490338	0.875
0.778646	0.65859							0.15493	0.674528			0.796945	0.545175	0.487923	0.874459
0.778646	0.660044							0.153846	0.679426			0.796945	0.54551	0.485507	0.873913
0.776042	0.659292							0.153846	0.682692			0.796047	0.545231	0.483092	0.873362
0.776042	0.660754							0.152763	0.681159			0.795148	0.544951	0.480676	0.872807
0.776042	0.662222							0.151679	0.679612			0.795148	0.545287	0.478261	0.872247
0.776042	0.663697							0.150596	0.678049			0.795148	0.545623	0.475845	0.871681
0.776042	0.665179							0.149512	0.676471			0.79425	0.545342	0.47343	0.871111
0.773438	0.66443							0.148429	0.674877			0.793351	0.545062	0.471014	0.870536
0.770833	0.663677							0.147346	0.673267			0.792453	0.544781	0.471014	0.874439
0.770833	0.665169							0.146262	0.671642			0.792453	0.545117	0.468599	0.873874
0.768229	0.664414							0.145179	0.673367			0.791554	0.544836	0.466184	0.873303
0.768229	0.665914							0.144095	0.671717			0.790656	0.544554	0.463768	0.872727
0.765625	0.665158							0.144095	0.675127			0.789757	0.544272	0.461353	0.872146
0.765625	0.666667							0.144095	0.678571			0.788859	0.54399	0.458937	0.87156
0.765625	0.668182							0.143012	0.676923			0.788859	0.544327	0.456522	0.870968
0.763021	0.667426							0.143012	0.680412			0.78796	0.544045	0.454106	0.87037
0.760417	0.666667							0.143012	0.683938			0.78796	0.544382	0.451691	0.869767
0.760417	0.668192							0.141928	0.682292			0.787062	0.544099	0.451691	0.873832
0.760417	0.669725							0.140845	0.680628			0.787062	0.544438	0.449275	0.873239
0.760417	0.671264							0.139762	0.678947			0.786164	0.544154	0.44686	0.872642
0.757812	0.670507							0.139762	0.68254			0.786164	0.544493	0.44686	0.876777
0.757812	0.672055							0.136511	0.681081			0.786164	0.544832	0.444444	0.87619
0.757812	0.673611							0.136511	0.684783			0.786164	0.545171	0.444444	0.880383
0.757812	0.675174							0.135428	0.68306			0.786164	0.545511	0.442029	0.879808
0.757812	0.676744							0.124594	0.668605			0.786164	0.545852	0.442029	0.884058
0.757812	0.678322							0.124594	0.672515			0.786164	0.546192	0.439614	0.883495
0.755208	0.67757							0.124594	0.676471			0.785265	0.545909	0.437198	0.882927
0.755208	0.679157							0.124594	0.680473			0.785265	0.54625	0.434783	0.882353
0.752604	0.678404							0.12351	0.678571			0.785265	0.546592	0.432367	0.881773
0.75	0.677647							0.12351	0.682635			0.784367	0.546308	0.429952	0.881188
0.75	0.679245							0.12351	0.686747			0.784367	0.54665	0.427536	0.880597
0.747396	0.678487							0.121343	0.682927			0.783468	0.546366	0.427536	0.885
0.747396	0.680095							0.12026	0.680982			0.783468	0.546708	0.427536	0.889447
0.744792	0.679335							0.114843	0.679487			0.78257	0.546424	0.425121	0.888889
0.744792	0.680952							0.113759	0.677419			0.781671	0.546139	0.422705	0.888325
0.744792	0.682578							0.112676	0.675325			0.781671	0.546482	0.42029	0.887755
0.744792	0.684211							0.112676	0.679739			0.780773	0.546197	0.417874	0.887179
0.742188	0.683453							0.111593	0.677632			0.780773	0.546541	0.417874	0.891753
0.742188	0.685096							0.110509	0.675497			0.779874	0.546256	0.415459	0.891192
0.742188	0.686747							0.109426	0.673333			0.779874	0.546599	0.415459	0.895833
0.739583	0.68599							0.109426	0.677852			0.779874	0.546944	0.413043	0.895288
0.736979	0.68523							0.109426	0.682432			0.779874	0.547289	0.410628	0.894737
0.734375	0.684466							0.109426	0.687075			0.779874	0.547634	0.408213	0.89418
0.731771	0.683698							0.108342	0.684932			0.778976	0.547348	0.405797	0.893617
0.729167	0.682927							0.108342	0.689655			0.778976	0.547694	0.403382	0.893048
0.726562	0.682152							0.108342	0.694444			0.778976	0.54804	0.400966	0.892473
0.723958	0.681373							0.107259	0.692308			0.778976	0.548387	0.398551	0.891892
0.723958	0.683047							0.107259	0.697183			0.778976	0.548734	0.396135	0.891304
0.723958	0.684729							0.107259	0.702128			0.778976	0.549082	0.39372	0.89071
0.721354	0.683951							0.106176	0.7			0.778976	0.54943	0.391304	0.89011
0.721354	0.685644							0.106176	0.705036			0.778976	0.549778	0.391304	0.895028
0.721354	0.687345							0.105092	0.702899			0.778976	0.550127	0.388889	0.894444
0.721354	0.689055							0.101842	0.696296			0.778077	0.549841	0.388889	0.899441
0.721354	0.690773							0.096425	0.700787			0.777179	0.549555	0.386473	0.898876
0.721354	0.6925							0.095341	0.698413			0.77628	0.549269	0.384058	0.898305
0.721354	0.694236							0.094258	0.701613			0.77628	0.549618	0.381643	0.897727
0.71875	0.693467							0.094258	0.707317			0.775382	0.549332	0.379227	0.897143
0.71875	0.695214							0.093174	0.704918			0.775382	0.549682	0.376812	0.896552
0.716146	0.694444							0.092091	0.702479			0.775382	0.550032	0.374396	0.895954
0.713542	0.693671							0.092091	0.708333			0.775382	0.550383	0.371981	0.895349
0.713542	0.695431							0.088841	0.706897			0.775382	0.550734	0.371981	0.900585
0.713542	0.697201							0.087757	0.704348			0.774483	0.550447	0.369565	0.9
0.713542	0.69898							0.087757	0.710526			0.773585	0.55016	0.36715	0.899408
0.710938	0.69821							0.086674	0.707965			0.773585	0.550512	0.364734	0.89881
0.710938	0.7							0.08559	0.705357			0.773585	0.550864	0.364734	0.904192
0.710938	0.701799							0.08234	0.703704			0.773585	0.551216	0.362319	0.903614
0.710938	0.703608							0.08234	0.71028			0.773585	0.55157	0.359903	0.90303
0.710938	0.705426							0.081257	0.707547			0.773585	0.551923	0.357488	0.902439
0.708333	0.704663							0.080173	0.704762			0.772686	0.551636	0.355072	0.90184
0.705729	0.703896							0.07909	0.701923			0.772686	0.55199	0.352657	0.901235
0.705729	0.705729							0.07909	0.715686			0.772686	0.552344	0.350242	0.900621
0.703125	0.704961							0.07909	0.722772			0.772686	0.552699	0.350242	0.90625
0.700521	0.704188							0.07909	0.73			0.772686	0.553055	0.347826	0.90566
0.700521	0.706037							0.078007	0.727273			0.772686	0.553411	0.345411	0.905063
0.697917	0.705263							0.078007	0.734694			0.772686	0.553767	0.342995	0.904459
0.697917	0.707124							0.078007	0.742268			0.771788	0.553479	0.34058	0.903846
0.695312	0.706349							0.078007	0.75			0.771788	0.553836	0.338164	0.903226
0.695312	0.708223							0.076923	0.747368			0.771788	0.554194	0.338164	0.909091
0.695312	0.710106							0.07584	0.744681			0.771788	0.554551	0.335749	0.908497
0.692708	0.709333							0.07584	0.752688			0.771788	0.55491	0.333333	0.907895
0.690104	0.708556							0.074756	0.75			0.771788	0.555268	0.330918	0.907285
0.690104	0.710456							0.073673	0.747253			0.770889	0.554981	0.328502	0.906667
0.690104	0.712366							0.073673	0.755556			0.769991	0.554693	0.328502	0.912752
0.6875	0.71159							0.072589	0.752809			0.769991	0.555052	0.328502	0.918919
0.684896	0.710811							0.072589	0.761364			0.769991	0.555412	0.326087	0.918367
0.684896	0.712737							0.071506	0.758621			0.769093	0.555123	0.323671	0.917808
0.684896	0.714674							0.070423	0.755814			0.768194	0.554835	0.321256	0.917241
0.679688	0.713115							0.069339	0.752941			0.767296	0.554545	0.318841	0.916667
0.679688	0.715068							0.069339	0.761905			0.766397	0.554256	0.316425	0.916084
0.677083	0.714286							0.069339	0.771084			0.766397	0.554616	0.31401	0.915493
0.677083	0.716253							0.067172	0.765432			0.765499	0.554327	0.311594	0.914894
0.677083	0.718232							0.066089	0.7625			0.765499	0.554688	0.309179	0.914286
0.674479	0.717452							0.065005	0.759494			0.765499	0.555049	0.306763	0.913669
0.671875	0.716667							0.065005	0.779221			0.765499	0.555411	0.304348	0.913043
0.669271	0.715877							0.063922	0.776316			0.765499	0.555773	0.301932	0.912409
0.666667	0.715084							0.062839	0.773333			0.765499	0.556136	0.299517	0.911765
0.666667	0.717087							0.062839	0.783784			0.765499	0.556499	0.297101	0.911111
0.664062	0.716292							0.061755	0.780822			0.7646	0.556209	0.297101	0.91791
0.664062	0.71831							0.061755	0.791667			0.763702	0.555919	0.294686	0.917293
0.661458	0.717514							0.060672	0.788732			0.762803	0.555628	0.292271	0.916667
0.661458	0.719547							0.059588	0.785714			0.762803	0.555992	0.289855	0.916031
0.661458	0.721591							0.059588	0.797101			0.761905	0.555701	0.28744	0.915385
0.661458	0.723647							0.058505	0.794118			0.761006	0.55541	0.285024	0.914729
0.661458	0.725714							0.058505	0.80597			0.761006	0.555774	0.282609	0.914062
0.661458	0.727794							0.057421	0.80303			0.761006	0.556139	0.280193	0.913386
0.661458	0.729885							0.056338	0.8			0.760108	0.555848	0.277778	0.912698
0.658854	0.729107							0.056338	0.8125			0.760108	0.556213	0.275362	0.912
0.658854	0.731214							0.055255	0.809524			0.759209	0.555921	0.272947	0.91129
0.658854	0.733333							0.053088	0.803279			0.758311	0.555629	0.270531	0.910569
0.65625	0.732558							0.052004	0.8			0.758311	0.555995	0.268116	0.909836
0.65625	0.734694							0.052004	0.813559			0.757412	0.555702	0.2657	0.909091
0.653646	0.733918							0.050921	0.810345			0.757412	0.556069	0.263285	0.908333
0.653646	0.73607							0.048754	0.818182			0.756514	0.555776	0.26087	0.907563
0.651042	0.735294							0.047671	0.814815			0.755615	0.555482	0.258454	0.90678
0.651042	0.737463							0.046587	0.811321			0.754717	0.555188	0.256039	0.905983
0.648438	0.736686							0.04442	0.803922			0.754717	0.555556	0.256039	0.913793
0.645833	0.735905							0.043337	0.8			0.753819	0.555261	0.253623	0.913043
0.645833	0.738095							0.042254	0.795918			0.75292	0.554967	0.251208	0.912281
0.643229	0.737313							0.04117	0.791667			0.752022	0.554672	0.248792	0.911504
0.643229	0.739521							0.04117	0.808511			0.752022	0.55504	0.246377	0.910714
0.640625	0.738739							0.04117	0.826087			0.752022	0.555408	0.243961	0.90991
0.638021	0.737952							0.040087	0.822222			0.751123	0.555113	0.243961	0.918182
0.635417	0.73716							0.040087	0.840909			0.750225	0.554817	0.241546	0.917431
0.635417	0.739394							0.039003	0.837209			0.749326	0.554521	0.23913	0.916667
0.635417	0.741641							0.03792	0.833333			0.748428	0.554225	0.236715	0.915888
0.632812	0.740854							0.036836	0.829268			0.747529	0.553928	0.2343	0.915094
0.632812	0.743119							0.036836	0.85			0.747529	0.554297	0.231884	0.914286
0.632812	0.745399							0.035753	0.846154			0.747529	0.554667	0.231884	0.923077
0.632812	0.747692							0.03467	0.842105			0.746631	0.55437	0.231884	0.932039
0.630208	0.746914							0.033586	0.837838			0.745732	0.554072	0.231884	0.941176
0.627604	0.74613							0.032503	0.833333			0.744834	0.553774	0.229469	0.940594
0.627604	0.748447							0.031419	0.828571			0.743935	0.553476	0.227053	0.94
0.625	0.747664							0.030336	0.823529			0.743935	0.553846	0.224638	0.939394
0.622396	0.746875							0.029252	0.818182			0.743037	0.553548	0.222222	0.938776
0.619792	0.746082							0.028169	0.8125			0.743037	0.553918	0.219807	0.938144
0.617188	0.745283							0.027086	0.806452			0.743037	0.55429	0.217391	0.9375
0.617188	0.747634							0.026002	0.8			0.743037	0.554661	0.214976	0.936842
0.614583	0.746835							0.026002	0.827586			0.743037	0.555034	0.21256	0.93617
0.611979	0.746032							0.024919	0.821429			0.743037	0.555406	0.21256	0.946237
0.611979	0.748408							0.024919	0.851852			0.742138	0.555108	0.210145	0.945652
0.609375	0.747604							0.024919	0.884615			0.742138	0.555481	0.207729	0.945055
0.606771	0.746795							0.023835	0.88			0.742138	0.555855	0.205314	0.944444
0.604167	0.745981							0.022752	0.875			0.74124	0.555556	0.202899	0.94382
0.604167	0.748387							0.021668	0.869565			0.740341	0.555256	0.200483	0.943182
0.601562	0.747573							0.020585	0.863636			0.740341	0.55563	0.198068	0.942529
0.598958	0.746753							0.019502	0.857143			0.740341	0.556005	0.195652	0.94186
0.596354	0.745928							0.019502	0.9			0.739443	0.555706	0.193237	0.941176
0.59375	0.745098							0.018418	0.894737			0.738544	0.555405	0.190821	0.940476
0.591146	0.744262							0.017335	0.888889			0.737646	0.555105	0.190821	0.951807
0.591146	0.746711							0.016251	0.882353			0.737646	0.55548	0.188406	0.95122
0.591146	0.749175							0.015168	0.875			0.736748	0.555179	0.18599	0.950617
0.591146	0.751656							0.014085	0.866667			0.736748	0.555556	0.183575	0.95
0.588542	0.750831							0.013001	0.857143			0.736748	0.555932	0.183575	0.962025
0.585938	0.75							0.011918	0.846154			0.736748	0.556309	0.181159	0.961538
0.585938	0.752508							0.010834	0.833333			0.736748	0.556687	0.178744	0.961039
0.583333	0.751678							0.009751	0.818182			0.735849	0.556386	0.176329	0.960526
0.580729	0.750842							0.007584	0.777778			0.735849	0.556764	0.173913	0.96
0.578125	0.75							0.006501	0.75			0.735849	0.557143	0.171498	0.959459
0.575521	0.749153							0.005417	0.714286			0.735849	0.557522	0.169082	0.958904
0.575521	0.751701							0.004334	0.666667			0.735849	0.557902	0.166667	0.958333
0.572917	0.750853							0.00325	0.6			0.735849	0.558282	0.166667	0.971831
0.572917	0.753425							0.00325	0.75			0.734951	0.557981	0.164251	0.971429
0.572917	0.756014							0.002167	0.666667			0.734951	0.558362	0.164251	0.985507
0.570312	0.755172							0.001083	0.5			0.734951	0.558743	0.161836	0.985294
0.570312	0.757785							0.001083	1			0.734951	0.559125	0.15942	0.985075
0.567708	0.756944							0	1			0.734951	0.559508	0.157005	0.984848
0.565104	0.756098											0.734052	0.559206	0.154589	0.984615
0.5625	0.755245											0.733154	0.558904	0.152174	0.984375
0.559896	0.754386											0.733154	0.559287	0.149758	0.984127
0.559896	0.757042											0.733154	0.559671	0.147343	0.983871
0.557292	0.756184											0.733154	0.560055	0.147343	1
0.557292	0.758865											0.732255	0.559753	0.144928	1
0.557292	0.761566											0.731357	0.55945	0.142512	1
0.554688	0.760714											0.731357	0.559835	0.140097	1
0.554688	0.763441											0.730458	0.559532	0.137681	1
0.552083	0.76259											0.72956	0.559229	0.135266	1
0.549479	0.761733											0.728661	0.558925	0.13285	1
0.546875	0.76087											0.728661	0.55931	0.130435	1
0.544271	0.76											0.728661	0.559696	0.128019	1
0.541667	0.759124											0.728661	0.560083	0.125604	1
0.541667	0.761905											0.727763	0.559779	0.123188	1
0.541667	0.764706											0.727763	0.560166	0.120773	1
0.539062	0.763838											0.726864	0.559862	0.118357	1
0.539062	0.766667											0.726864	0.560249	0.115942	1
0.536458	0.765799											0.726864	0.560638	0.113527	1
0.536458	0.768657											0.725966	0.560333	0.111111	1
0.536458	0.771536											0.725966	0.560722	0.108696	1
0.533854	0.770677											0.725067	0.560417	0.10628	1
0.533854	0.773585											0.725067	0.560806	0.103865	1
0.53125	0.772727											0.725067	0.561196	0.101449	1
0.528646	0.771863											0.724169	0.560891	0.099034	1
0.528646	0.774809											0.72327	0.560585	0.096618	1
0.528646	0.777778											0.72327	0.560976	0.094203	1
0.528646	0.780769											0.72327	0.561367	0.091787	1
0.526042	0.779923											0.72327	0.561759	0.089372	1
0.523438	0.77907											0.72327	0.562151	0.086957	1
0.520833	0.77821											0.722372	0.561845	0.084541	1
0.518229	0.777344											0.721473	0.561538	0.082126	1
0.515625	0.776471											0.721473	0.561931	0.07971	1
0.515625	0.779528											0.720575	0.561625	0.077295	1
0.513021	0.778656											0.719677	0.561317	0.074879	1
0.513021	0.781746											0.718778	0.56101	0.072464	1
0.513021	0.784861											0.71788	0.560702	0.070048	1
0.510417	0.784											0.71788	0.561096	0.067633	1
0.510417	0.787149											0.716981	0.560787	0.065217	1
0.510417	0.790323											0.716083	0.560478	0.062802	1
0.510417	0.793522											0.716083	0.560873	0.060386	1
0.507812	0.792683											0.715184	0.560563	0.057971	1
0.505208	0.791837											0.714286	0.560254	0.055556	1
0.502604	0.790984											0.713387	0.559944	0.05314	1
0.5	0.790123											0.713387	0.560339	0.050725	1
0.497396	0.789256											0.712489	0.560028	0.048309	1
0.497396	0.792531											0.712489	0.560424	0.045894	1
0.494792	0.791667											0.71159	0.560113	0.043478	1
0.492188	0.790795											0.71159	0.56051	0.041063	1
0.492188	0.794118											0.71159	0.560907	0.038647	1
0.492188	0.797468											0.71159	0.561304	0.036232	1
0.489583	0.79661											0.710692	0.560993	0.033816	1
0.486979	0.795745											0.709793	0.560681	0.031401	1
0.486979	0.799145											0.709793	0.56108	0.028986	1
0.484375	0.798283											0.708895	0.560768	0.02657	1
0.481771	0.797414											0.707996	0.560455	0.024155	1
0.479167	0.796537											0.707996	0.560854	0.021739	1
0.479167	0.8											0.707098	0.560541	0.019324	1
0.476562	0.799127											0.707098	0.560941	0.016908	1
0.473958	0.798246											0.707098	0.561341	0.014493	1
0.473958	0.801762											0.706199	0.561028	0.012077	1
0.473958	0.80531											0.706199	0.561429	0.009662	1
0.473958	0.808889											0.705301	0.561115	0.007246	1
0.473958	0.8125											0.705301	0.561516	0.004831	1
0.471354	0.811659											0.704403	0.561203	0.002415	1
0.46875	0.810811											0.703504	0.560888	0	1
0.466146	0.809955											0.702606	0.560573
0.466146	0.813636											0.701707	0.560258
0.463542	0.812785											0.700809	0.559943
0.460938	0.811927											0.69991	0.559626
0.458333	0.81106											0.699012	0.55931
0.455729	0.810185											0.698113	0.558993
0.455729	0.813953											0.697215	0.558675
0.453125	0.813084											0.696316	0.558357
0.450521	0.812207											0.696316	0.55876
0.450521	0.816038											0.695418	0.558442
0.450521	0.819905											0.695418	0.558845
0.450521	0.82381											0.694519	0.558526
0.447917	0.822967											0.693621	0.558207
0.447917	0.826923											0.693621	0.558611
0.445312	0.826087											0.692722	0.558291
0.445312	0.830097											0.692722	0.558696
0.442708	0.829268											0.692722	0.559101
0.440104	0.828431											0.692722	0.559507
0.4375	0.827586											0.692722	0.559913
0.4375	0.831683											0.691824	0.559593
0.434896	0.830846											0.690925	0.559273
0.432292	0.83											0.690027	0.558952
0.429688	0.829146											0.690027	0.559359
0.427083	0.828283											0.689128	0.559038
0.424479	0.827411											0.689128	0.559446
0.421875	0.826531											0.689128	0.559854
0.421875	0.830769											0.68823	0.559533
0.419271	0.829897											0.687332	0.559211
0.416667	0.829016											0.686433	0.558888
0.414062	0.828125											0.686433	0.559297
0.411458	0.827225											0.685535	0.558974
0.408854	0.826316											0.685535	0.559384
0.408854	0.830688											0.685535	0.559795
0.40625	0.829787											0.685535	0.560206
0.40625	0.834225											0.685535	0.560617
0.403646	0.833333											0.684636	0.560294
0.401042	0.832432											0.683738	0.559971
0.398438	0.831522											0.683738	0.560383
0.395833	0.830601											0.683738	0.560796
0.395833	0.835165											0.683738	0.561209
0.393229	0.834254											0.682839	0.560886
0.390625	0.833333											0.681941	0.560561
0.388021	0.832402											0.681042	0.560237
0.385417	0.831461											0.681042	0.560651
0.382812	0.830508											0.680144	0.560326
0.382812	0.835227											0.680144	0.560741
0.382812	0.84											0.680144	0.561156
0.380208	0.83908											0.679245	0.560831
0.377604	0.83815											0.679245	0.561247
0.375	0.837209											0.678347	0.560921
0.372396	0.836257											0.677448	0.560595
0.369792	0.835294											0.677448	0.561012
0.367188	0.83432											0.677448	0.56143
0.364583	0.833333											0.67655	0.561103
0.364583	0.838323											0.67655	0.561521
0.361979	0.837349											0.67655	0.56194
0.359375	0.836364											0.67655	0.56236
0.359375	0.841463											0.675651	0.562033
0.356771	0.840491											0.674753	0.561705
0.354167	0.839506											0.674753	0.562126
0.351562	0.838509											0.673854	0.561798
0.351562	0.84375											0.673854	0.562219
0.348958	0.842767											0.673854	0.562641
0.346354	0.841772											0.672956	0.562312
0.34375	0.840764											0.672058	0.561983
0.34375	0.846154											0.671159	0.561654
0.34375	0.851613											0.670261	0.561324
0.34375	0.857143											0.670261	0.561747
0.341146	0.856209											0.669362	0.561417
0.338542	0.855263											0.668464	0.561086
0.338542	0.860927											0.668464	0.561509
0.335938	0.86											0.668464	0.561934
0.333333	0.85906											0.668464	0.562358
0.330729	0.858108											0.667565	0.562027
0.328125	0.857143											0.666667	0.561696
0.325521	0.856164											0.665768	0.561364
0.322917	0.855172											0.665768	0.561789
0.320312	0.854167											0.665768	0.562215
0.317708	0.853147											0.665768	0.562642
0.315104	0.852113											0.665768	0.56307
0.3125	0.851064											0.66487	0.562738
0.309896	0.85											0.663971	0.562405
0.309896	0.856115											0.663073	0.562072
0.307292	0.855072											0.662174	0.561738
0.304688	0.854015											0.661276	0.561404
0.302083	0.852941											0.661276	0.561832
0.302083	0.859259											0.660377	0.561497
0.302083	0.865672											0.660377	0.561927
0.302083	0.87218											0.660377	0.562357
0.299479	0.871212											0.659479	0.562021
0.296875	0.870229											0.65858	0.561686
0.294271	0.869231											0.65858	0.562117
0.294271	0.875969											0.657682	0.561781
0.291667	0.875											0.657682	0.562212
0.289062	0.874016											0.657682	0.562644
0.286458	0.873016											0.657682	0.563077
0.286458	0.88											0.657682	0.56351
0.286458	0.887097											0.656783	0.563174
0.283854	0.886179											0.655885	0.562837
0.28125	0.885246											0.655885	0.563272
0.278646	0.884298											0.655885	0.563707
0.276042	0.883333											0.654987	0.563369
0.276042	0.890756											0.654088	0.563032
0.273438	0.889831											0.654088	0.563467
0.270833	0.888889											0.654088	0.563904
0.270833	0.896552											0.65319	0.563566
0.268229	0.895652											0.652291	0.563227
0.265625	0.894737											0.651393	0.562888
0.263021	0.893805											0.650494	0.562549
0.260417	0.892857											0.650494	0.562986
0.257812	0.891892											0.649596	0.562646
0.255208	0.890909											0.649596	0.563084
0.252604	0.889908											0.649596	0.563523
0.252604	0.898148											0.648697	0.563183
0.25	0.897196											0.648697	0.563622
0.247396	0.896226											0.648697	0.564063
0.247396	0.904762											0.648697	0.564504
0.244792	0.903846											0.648697	0.564945
0.242188	0.902913											0.647799	0.564605
0.239583	0.901961											0.6469	0.564263
0.236979	0.90099											0.646002	0.563922
0.234375	0.9											0.646002	0.564364
0.231771	0.89899											0.646002	0.564808
0.229167	0.897959											0.645103	0.564465
0.226562	0.896907											0.645103	0.56491
0.226562	0.90625											0.645103	0.565354
0.223958	0.905263											0.644205	0.565012
0.221354	0.904255											0.643306	0.564669
0.21875	0.903226											0.643306	0.565114
0.216146	0.902174											0.642408	0.564771
0.213542	0.901099											0.642408	0.565217
0.210938	0.9											0.641509	0.564873
0.208333	0.898876											0.641509	0.565321
0.205729	0.897727											0.641509	0.565769
0.203125	0.896552											0.640611	0.565424
0.200521	0.895349											0.639712	0.565079
0.197917	0.894118											0.638814	0.564734
0.197917	0.904762											0.637916	0.564388
0.195312	0.903614											0.637017	0.564041
0.192708	0.902439											0.636119	0.563694
0.190104	0.901235											0.63522	0.563347
0.1875	0.9											0.634322	0.562998
0.184896	0.898734											0.634322	0.563448
0.182292	0.897436											0.634322	0.563898
0.179688	0.896104											0.633423	0.563549
0.177083	0.894737											0.633423	0.564
0.177083	0.906667											0.633423	0.564452
0.174479	0.905405											0.632525	0.564103
0.171875	0.90411											0.632525	0.564555
0.169271	0.902778											0.631626	0.564205
0.166667	0.901408											0.631626	0.564659
0.164062	0.9											0.630728	0.564309
0.161458	0.898551											0.629829	0.563958
0.158854	0.897059											0.629829	0.564412
0.15625	0.895522											0.629829	0.564867
0.153646	0.893939											0.628931	0.564516
0.151042	0.892308											0.628931	0.564972
0.148438	0.890625											0.628032	0.56462
0.145833	0.888889											0.627134	0.564268
0.145833	0.903226											0.627134	0.564725
0.143229	0.901639											0.627134	0.565182
0.143229	0.916667											0.627134	0.56564
0.140625	0.915254											0.626235	0.565288
0.138021	0.913793											0.625337	0.564935
0.135417	0.912281											0.624438	0.564582
0.132812	0.910714											0.62354	0.564228
0.130208	0.909091											0.622642	0.563873
0.130208	0.925926											0.621743	0.563518
0.127604	0.924528											0.620845	0.563162
0.125	0.923077											0.620845	0.563622
0.122396	0.921569											0.620845	0.564082
0.119792	0.92											0.620845	0.564542
0.117188	0.918367											0.619946	0.564186
0.114583	0.916667											0.619048	0.56383
0.111979	0.914894											0.619048	0.564292
0.109375	0.913043											0.618149	0.563934
0.106771	0.911111											0.617251	0.563577
0.106771	0.931818											0.617251	0.564039
0.104167	0.930233											0.616352	0.563681
0.101562	0.928571											0.615454	0.563322
0.098958	0.926829											0.615454	0.563786
0.096354	0.925											0.615454	0.56425
0.096354	0.948718											0.615454	0.564716
0.096354	0.973684											0.615454	0.565182
0.09375	0.972973											0.614555	0.564822
0.091146	0.972222											0.613657	0.564463
0.088542	0.971429											0.612758	0.564103
0.085938	0.970588											0.61186	0.563742
0.083333	0.969697											0.61186	0.564209
0.080729	0.96875											0.61186	0.564677
0.078125	0.967742											0.610961	0.564315
0.075521	0.966667											0.610961	0.564784
0.072917	0.965517											0.610961	0.565254
0.070312	0.964286											0.610961	0.565724
0.067708	0.962963											0.610961	0.566195
0.065104	0.961538											0.610063	0.565833
0.0625	0.96											0.609164	0.565471
0.059896	0.958333											0.608266	0.565109
0.059896	1											0.607367	0.564745
0.057292	1											0.607367	0.565217
0.054688	1											0.607367	0.56569
0.052083	1											0.606469	0.565327
0.049479	1											0.605571	0.564962
0.046875	1											0.605571	0.565436
0.044271	1											0.605571	0.565911
0.041667	1											0.605571	0.566387
0.039062	1											0.604672	0.566022
0.036458	1											0.603774	0.565657
0.033854	1											0.603774	0.566133
0.03125	1											0.602875	0.565767
0.028646	1											0.601977	0.565401
0.026042	1											0.601977	0.565878
0.023438	1											0.601078	0.565511
0.020833	1											0.60018	0.565144
0.018229	1											0.60018	0.565622
0.015625	1											0.599281	0.565254
0.013021	1											0.599281	0.565734
0.010417	1											0.598383	0.565365
0.007812	1											0.597484	0.564996
0.005208	1											0.596586	0.564626
0.002604	1											0.596586	0.565106
0	1											0.595687	0.564736
												0.594789	0.564365
												0.594789	0.564846
												0.59389	0.564475
												0.592992	0.564103
												0.592992	0.564585
												0.592093	0.564212
												0.592093	0.564696
												0.592093	0.56518
												0.592093	0.565665
												0.592093	0.566151
												0.592093	0.566638
												0.592093	0.567126
												0.591195	0.566753
												0.591195	0.567241
												0.591195	0.567731
												0.590296	0.567358
												0.590296	0.567848
												0.590296	0.568339
												0.589398	0.567965
												0.5885	0.567591
												0.5885	0.568083
												0.5885	0.568576
												0.5885	0.56907
												0.5885	0.569565
												0.5885	0.570061
												0.587601	0.569686
												0.587601	0.570183
												0.586703	0.569808
												0.585804	0.569432
												0.584906	0.569056
												0.584007	0.568679
												0.584007	0.569177
												0.584007	0.569676
												0.584007	0.570175
												0.584007	0.570676
												0.583109	0.570299
												0.58221	0.569921
												0.581312	0.569542
												0.580413	0.569163
												0.580413	0.569665
												0.579515	0.569285
												0.578616	0.568905
												0.578616	0.569408
												0.578616	0.569912
												0.578616	0.570416
												0.577718	0.570035
												0.577718	0.570541
												0.576819	0.57016
												0.576819	0.570667
												0.576819	0.571174
												0.576819	0.571683
												0.575921	0.571301
												0.575921	0.571811
												0.575022	0.571429
												0.574124	0.571046
												0.574124	0.571556
												0.573226	0.571173
												0.572327	0.570789
												0.572327	0.5713
												0.572327	0.571813
												0.572327	0.572327
												0.571429	0.571942
												0.571429	0.572457
												0.571429	0.572973
												0.571429	0.57349
												0.571429	0.574007
												0.57053	0.573622
												0.57053	0.574141
												0.57053	0.574661
												0.569632	0.574275
												0.568733	0.573889
												0.567835	0.573503
												0.567835	0.574024
												0.566936	0.573636
												0.566038	0.573248
												0.565139	0.57286
												0.565139	0.573382
												0.565139	0.573905
												0.565139	0.574429
												0.564241	0.57404
												0.564241	0.574565
												0.564241	0.575092
												0.564241	0.575619
												0.563342	0.575229
												0.562444	0.574839
												0.562444	0.575368
												0.561545	0.574977
												0.560647	0.574586
												0.560647	0.575115
												0.559748	0.574723
												0.55885	0.574331
												0.55885	0.574861
												0.55885	0.575393
												0.557951	0.575
												0.557951	0.575533
												0.557053	0.575139
												0.556155	0.574745
												0.556155	0.575279
												0.555256	0.574884
												0.555256	0.575419
												0.555256	0.575955
												0.554358	0.57556
												0.553459	0.575163
												0.553459	0.575701
												0.552561	0.575304
												0.551662	0.574906
												0.551662	0.575445
												0.550764	0.575047
												0.550764	0.575587
												0.549865	0.575188
												0.549865	0.575729
												0.549865	0.576271
												0.549865	0.576814
												0.548967	0.576415
												0.548967	0.576959
												0.548967	0.577505
												0.548967	0.578051
												0.548068	0.577652
												0.54717	0.577251
												0.54717	0.577799
												0.54717	0.578348
												0.54717	0.578897
												0.546271	0.578497
												0.545373	0.578095
												0.545373	0.578646
												0.545373	0.579198
												0.545373	0.579752
												0.545373	0.580306
												0.545373	0.580861
												0.545373	0.581418
												0.545373	0.581975
												0.545373	0.582534
												0.544474	0.582133
												0.543576	0.581731
												0.542677	0.581328
												0.542677	0.581888
												0.542677	0.582449
												0.542677	0.583012
												0.542677	0.583575
												0.541779	0.583172
												0.541779	0.583737
												0.541779	0.584302
												0.540881	0.583899
												0.540881	0.584466
												0.540881	0.585034
												0.539982	0.58463
												0.539084	0.584226
												0.539084	0.584795
												0.539084	0.585366
												0.538185	0.584961
												0.538185	0.585533
												0.537287	0.585127
												0.537287	0.5857
												0.537287	0.586275
												0.537287	0.58685
												0.537287	0.587426
												0.536388	0.587021
												0.536388	0.587598
												0.53549	0.587192
												0.534591	0.586785
												0.533693	0.586377
												0.532794	0.585968
												0.532794	0.586548
												0.532794	0.587129
												0.532794	0.587711
												0.531896	0.587302
												0.530997	0.586892
												0.530997	0.587475
												0.530099	0.587065
												0.5292	0.586653
												0.528302	0.586241
												0.527403	0.585828
												0.526505	0.585415
												0.525606	0.585
												0.524708	0.584585
												0.52381	0.584168
												0.522911	0.583751
												0.522013	0.583333
												0.522013	0.58392
												0.522013	0.584507
												0.521114	0.584089
												0.520216	0.583669
												0.520216	0.584258
												0.520216	0.584848
												0.519317	0.584429
												0.519317	0.58502
												0.519317	0.585613
												0.518419	0.585193
												0.518419	0.585787
												0.51752	0.585366
												0.516622	0.584944
												0.515723	0.584521
												0.514825	0.584098
												0.514825	0.584694
												0.513926	0.58427
												0.513028	0.583845
												0.512129	0.583419
												0.512129	0.584016
												0.512129	0.584615
												0.511231	0.584189
												0.510332	0.583762
												0.510332	0.584362
												0.510332	0.584964
												0.510332	0.585567
												0.510332	0.586171
												0.510332	0.586777
												0.509434	0.58635
												0.508535	0.585921
												0.507637	0.585492
												0.507637	0.5861
												0.507637	0.586708
												0.506739	0.586279
												0.50584	0.585848
												0.50584	0.586458
												0.504942	0.586027
												0.504942	0.586639
												0.504942	0.587252
												0.504942	0.587866
												0.504043	0.587435
												0.503145	0.587002
												0.502246	0.586569
												0.502246	0.587185
												0.501348	0.586751
												0.501348	0.587368
												0.501348	0.587987
												0.500449	0.587553
												0.499551	0.587117
												0.499551	0.587738
												0.499551	0.58836
												0.498652	0.587924
												0.497754	0.587487
												0.496855	0.587049
												0.495957	0.58661
												0.495058	0.58617
												0.495058	0.586794
												0.495058	0.58742
												0.495058	0.588047
												0.49416	0.587607
												0.49416	0.588235
												0.493261	0.587794
												0.492363	0.587353
												0.492363	0.587983
												0.491465	0.58754
												0.491465	0.588172
												0.490566	0.587729
												0.489668	0.587284
												0.488769	0.586839
												0.488769	0.587473
												0.487871	0.587027
												0.486972	0.58658
												0.486074	0.586132
												0.485175	0.585683
												0.485175	0.586319
												0.484277	0.58587
												0.483378	0.585419
												0.48248	0.584967
												0.48248	0.585605
												0.481581	0.585153
												0.480683	0.584699
												0.480683	0.585339
												0.479784	0.584885
												0.478886	0.58443
												0.478886	0.585071
												0.478886	0.585714
												0.478886	0.586359
												0.478886	0.587004
												0.478886	0.587652
												0.477987	0.587196
												0.477089	0.58674
												0.47619	0.586283
												0.47619	0.586932
												0.475292	0.586475
												0.474394	0.586016
												0.473495	0.585556
												0.473495	0.586207
												0.473495	0.58686
												0.473495	0.587514
												0.472597	0.587054
												0.472597	0.587709
												0.472597	0.588367
												0.471698	0.587906
												0.4708	0.587444
												0.4708	0.588103
												0.4708	0.588764
												0.4708	0.589426
												0.469901	0.588964
												0.469003	0.588501
												0.468104	0.588036
												0.468104	0.588701
												0.468104	0.589367
												0.467206	0.588901
												0.466307	0.588435
												0.466307	0.589103
												0.465409	0.588636
												0.465409	0.589306
												0.46451	0.588838
												0.463612	0.588369
												0.462713	0.5879
												0.461815	0.587429
												0.460916	0.586957
												0.460018	0.586483
												0.459119	0.586009
												0.459119	0.586682
												0.459119	0.587356
												0.459119	0.588032
												0.458221	0.587558
												0.457323	0.587082
												0.457323	0.58776
												0.457323	0.588439
												0.456424	0.587963
												0.455526	0.587486
												0.455526	0.588167
												0.455526	0.58885
												0.455526	0.589535
												0.455526	0.590221
												0.454627	0.589744
												0.453729	0.589265
												0.45283	0.588785
												0.451932	0.588304
												0.451932	0.588993
												0.451033	0.588511
												0.450135	0.588028
												0.450135	0.588719
												0.449236	0.588235
												0.449236	0.588928
												0.449236	0.589623
												0.449236	0.590319
												0.448338	0.589835
												0.448338	0.590533
												0.447439	0.590047
												0.447439	0.590747
												0.447439	0.591449
												0.447439	0.592152
												0.446541	0.591667
												0.446541	0.592372
												0.446541	0.593079
												0.446541	0.593787
												0.445642	0.593301
												0.445642	0.594012
												0.444744	0.593525
												0.444744	0.594238
												0.443845	0.59375
												0.443845	0.594465
												0.442947	0.593976
												0.442947	0.594692
												0.442049	0.594203
												0.44115	0.593712
												0.440252	0.59322
												0.440252	0.593939
												0.439353	0.593447
												0.439353	0.594168
												0.438455	0.593674
												0.438455	0.594397
												0.437556	0.593902
												0.437556	0.594628
												0.437556	0.595355
												0.437556	0.596083
												0.437556	0.596814
												0.436658	0.596319
												0.435759	0.595823
												0.434861	0.595326
												0.433962	0.594828
												0.433962	0.595561
												0.433962	0.596296
												0.433064	0.595797
												0.432165	0.595297
												0.431267	0.594796
												0.430368	0.594293
												0.430368	0.595031
												0.42947	0.594527
												0.42947	0.595268
												0.42947	0.59601
												0.42947	0.596754
												0.428571	0.59625
												0.427673	0.595745
												0.427673	0.596491
												0.426774	0.595985
												0.426774	0.596734
												0.425876	0.596226
												0.424978	0.595718
												0.424978	0.596469
												0.424079	0.59596
												0.424079	0.596713
												0.423181	0.596203
												0.423181	0.596958
												0.423181	0.597716
												0.423181	0.598475
												0.422282	0.597964
												0.422282	0.598726
												0.422282	0.59949
												0.422282	0.600255
												0.422282	0.601023
												0.422282	0.601793
												0.421384	0.601282
												0.421384	0.602054
												0.421384	0.602828
												0.421384	0.603604
												0.421384	0.604381
												0.421384	0.605161
												0.421384	0.605943
												0.421384	0.606727
												0.421384	0.607513
												0.420485	0.607004
												0.419587	0.606494
												0.419587	0.607282
												0.418688	0.606771
												0.41779	0.606258
												0.416891	0.605744
												0.415993	0.605229
												0.415094	0.604712
												0.414196	0.604194
												0.413297	0.603675
												0.412399	0.603154
												0.4115	0.602632
												0.4115	0.603426
												0.4115	0.604222
												0.410602	0.603699
												0.410602	0.604497
												0.409704	0.603974
												0.409704	0.604775
												0.409704	0.605578
												0.408805	0.605053
												0.407907	0.604527
												0.407008	0.604
												0.40611	0.603471
												0.405211	0.602941
												0.404313	0.60241
												0.404313	0.603217
												0.404313	0.604027
												0.403414	0.603495
												0.402516	0.602961
												0.401617	0.602426
												0.401617	0.603239
												0.401617	0.604054
												0.400719	0.603518
												0.39982	0.602981
												0.398922	0.602442
												0.398922	0.603261
												0.398023	0.602721
												0.398023	0.603542
												0.397125	0.603001
												0.397125	0.603825
												0.396226	0.603283
												0.395328	0.60274
												0.394429	0.602195
												0.393531	0.601648
												0.392633	0.6011
												0.392633	0.601928
												0.391734	0.601379
												0.390836	0.600829
												0.389937	0.600277
												0.389039	0.599723
												0.38814	0.599168
												0.387242	0.598611
												0.386343	0.598053
												0.385445	0.597493
												0.384546	0.596932
												0.383648	0.596369
												0.382749	0.595804
												0.381851	0.595238
												0.380952	0.59467
												0.380952	0.595506
												0.380952	0.596343
												0.380952	0.597183
												0.380054	0.596615
												0.380054	0.597458
												0.380054	0.598303
												0.379155	0.597734
												0.378257	0.597163
												0.377358	0.596591
												0.377358	0.59744
												0.37646	0.596866
												0.375562	0.596291
												0.375562	0.597143
												0.375562	0.597997
												0.374663	0.597421
												0.374663	0.598278
												0.374663	0.599138
												0.374663	0.6
												0.374663	0.600865
												0.374663	0.601732
												0.373765	0.601156
												0.372866	0.600579
												0.372866	0.601449
												0.372866	0.602322
												0.372866	0.603198
												0.371968	0.60262
												0.371069	0.602041
												0.370171	0.60146
												0.369272	0.600877
												0.369272	0.601757
												0.368374	0.601173
												0.368374	0.602056
												0.367475	0.601471
												0.366577	0.600884
												0.365678	0.600295
												0.36478	0.599705
												0.36478	0.600592
												0.36478	0.601481
												0.363881	0.60089
												0.362983	0.600297
												0.362084	0.599702
												0.362084	0.600596
												0.362084	0.601493
												0.361186	0.600897
												0.360288	0.600299
												0.360288	0.601199
												0.360288	0.602102
												0.360288	0.603008
												0.359389	0.60241
												0.358491	0.60181
												0.357592	0.601208
												0.357592	0.602118
												0.356694	0.601515
												0.356694	0.602428
												0.356694	0.603343
												0.356694	0.604262
												0.356694	0.605183
												0.355795	0.60458
												0.354897	0.603976
												0.353998	0.603369
												0.353998	0.604294
												0.353998	0.605223
												0.353998	0.606154
												0.353998	0.607088
												0.353998	0.608025
												0.3531	0.607419
												0.3531	0.608359
												0.3531	0.609302
												0.3531	0.610248
												0.3531	0.611198
												0.352201	0.610592
												0.351303	0.609984
												0.351303	0.610938
												0.351303	0.611894
												0.351303	0.612853
												0.350404	0.612245
												0.350404	0.613208
												0.349506	0.612598
												0.349506	0.613565
												0.348607	0.612954
												0.347709	0.612342
												0.34681	0.611727
												0.345912	0.611111
												0.345912	0.612083
												0.345912	0.613057
												0.345912	0.614035
												0.345013	0.613419
												0.344115	0.6128
												0.343217	0.612179
												0.342318	0.611557
												0.34142	0.610932
												0.34142	0.611916
												0.34142	0.612903
												0.34142	0.613893
												0.340521	0.613269
												0.340521	0.614263
												0.340521	0.61526
												0.339623	0.614634
												0.339623	0.615635
												0.338724	0.615008
												0.338724	0.616013
												0.337826	0.615385
												0.336927	0.614754
												0.336029	0.614122
												0.336029	0.615132
												0.33513	0.614498
												0.33513	0.615512
												0.334232	0.614876
												0.333333	0.614238
												0.333333	0.615257
												0.332435	0.614618
												0.331536	0.613977
												0.330638	0.613333
												0.330638	0.614357
												0.330638	0.615385
												0.330638	0.616415
												0.329739	0.615772
												0.329739	0.616807
												0.328841	0.616162
												0.327942	0.615514
												0.327942	0.616554
												0.327942	0.617597
												0.327044	0.616949
												0.326146	0.616299
												0.325247	0.615646
												0.324349	0.614991
												0.324349	0.616041
												0.32345	0.615385
												0.32345	0.616438
												0.32345	0.617496
												0.32345	0.618557
												0.32345	0.619621
												0.322552	0.618966
												0.322552	0.620035
												0.321653	0.619377
												0.321653	0.620451
												0.320755	0.619792
												0.319856	0.61913
												0.318958	0.618467
												0.318059	0.617801
												0.317161	0.617133
												0.316262	0.616462
												0.316262	0.617544
												0.315364	0.616872
												0.314465	0.616197
												0.314465	0.617284
												0.313567	0.616608
												0.312668	0.615929
												0.31177	0.615248
												0.31177	0.616341
												0.31177	0.617438
												0.310872	0.616756
												0.309973	0.616071
												0.309973	0.617174
												0.309075	0.616487
												0.308176	0.615799
												0.308176	0.616906
												0.307278	0.616216
												0.306379	0.615523
												0.305481	0.614828
												0.305481	0.615942
												0.305481	0.61706
												0.305481	0.618182
												0.305481	0.619308
												0.304582	0.618613
												0.304582	0.619744
												0.303684	0.619048
												0.303684	0.620183
												0.303684	0.621324
												0.302785	0.620626
												0.302785	0.621771
												0.301887	0.621072
												0.301887	0.622222
												0.301887	0.623377
												0.301887	0.624535
												0.301887	0.625698
												0.301887	0.626866
												0.301887	0.628037
												0.301887	0.629213
												0.300988	0.628518
												0.300988	0.629699
												0.30009	0.629002
												0.299191	0.628302
												0.298293	0.627599
												0.297394	0.626894
												0.297394	0.628083
												0.296496	0.627376
												0.295597	0.626667
												0.294699	0.625954
												0.294699	0.627151
												0.293801	0.626437
												0.292902	0.62572
												0.292902	0.626923
												0.292004	0.626204
												0.292004	0.627413
												0.292004	0.628627
												0.292004	0.629845
												0.291105	0.629126
												0.290207	0.628405
												0.290207	0.62963
												0.290207	0.630859
												0.289308	0.630137
												0.28841	0.629412
												0.28841	0.630648
												0.287511	0.629921
												0.286613	0.629191
												0.285714	0.628458
												0.284816	0.627723
												0.284816	0.628968
												0.284816	0.630219
												0.284816	0.631474
												0.283917	0.630739
												0.283917	0.632
												0.283019	0.631263
												0.283019	0.63253
												0.28212	0.631791
												0.28212	0.633065
												0.28212	0.634343
												0.28212	0.635628
												0.281222	0.634888
												0.280323	0.634146
												0.279425	0.633401
												0.278527	0.632653
												0.277628	0.631902
												0.277628	0.633197
												0.277628	0.634497
												0.27673	0.633745
												0.27673	0.635052
												0.275831	0.634298
												0.275831	0.635611
												0.274933	0.634855
												0.274933	0.636175
												0.274933	0.6375
												0.274034	0.636743
												0.273136	0.635983
												0.273136	0.637317
												0.272237	0.636555
												0.272237	0.637895
												0.271339	0.637131
												0.27044	0.636364
												0.27044	0.637712
												0.269542	0.636943
												0.268643	0.63617
												0.267745	0.635394
												0.267745	0.636752
												0.266846	0.635974
												0.266846	0.637339
												0.265948	0.636559
												0.265948	0.637931
												0.265948	0.639309
												0.265049	0.638528
												0.264151	0.637744
												0.263252	0.636957
												0.262354	0.636166
												0.261456	0.635371
												0.260557	0.634573
												0.259659	0.633772
												0.25876	0.632967
												0.257862	0.632159
												0.256963	0.631347
												0.256065	0.630531
												0.255166	0.629712
												0.254268	0.628889
												0.253369	0.628062
												0.252471	0.627232
												0.251572	0.626398
												0.250674	0.625561
												0.249775	0.624719
												0.249775	0.626126
												0.249775	0.62754
												0.248877	0.626697
												0.247978	0.62585
												0.24708	0.625
												0.24708	0.626424
												0.246181	0.625571
												0.246181	0.627002
												0.246181	0.62844
												0.246181	0.629885
												0.246181	0.631336
												0.246181	0.632794
												0.245283	0.631944
												0.244385	0.63109
												0.243486	0.630233
												0.242588	0.629371
												0.241689	0.628505
												0.241689	0.629977
												0.240791	0.629108
												0.240791	0.630588
												0.239892	0.629717
												0.238994	0.628842
												0.238095	0.627962
												0.237197	0.627078
												0.237197	0.628571
												0.237197	0.630072
												0.237197	0.631579
												0.237197	0.633094
												0.236298	0.632212
												0.2354	0.631325
												0.234501	0.630435
												0.234501	0.631961
												0.233603	0.631068
												0.232704	0.63017
												0.232704	0.631707
												0.231806	0.630807
												0.231806	0.632353
												0.231806	0.633907
												0.231806	0.635468
												0.230907	0.634568
												0.230009	0.633663
												0.230009	0.635236
												0.230009	0.636816
												0.229111	0.63591
												0.229111	0.6375
												0.228212	0.636591
												0.228212	0.638191
												0.227314	0.63728
												0.226415	0.636364
												0.225517	0.635443
												0.224618	0.634518
												0.22372	0.633588
												0.222821	0.632653
												0.222821	0.634271
												0.221923	0.633333
												0.221923	0.634961
												0.221024	0.634021
												0.220126	0.633075
												0.219227	0.632124
												0.218329	0.631169
												0.218329	0.632812
												0.21743	0.631854
												0.216532	0.63089
												0.215633	0.629921
												0.215633	0.631579
												0.215633	0.633245
												0.214735	0.632275
												0.214735	0.633952
												0.213836	0.632979
												0.213836	0.634667
												0.212938	0.63369
												0.212938	0.635389
												0.212938	0.637097
												0.212938	0.638814
												0.212938	0.640541
												0.21204	0.639566
												0.211141	0.638587
												0.211141	0.640327
												0.210243	0.639344
												0.209344	0.638356
												0.208446	0.637363
												0.207547	0.636364
												0.206649	0.635359
												0.206649	0.637119
												0.206649	0.638889
												0.20575	0.637883
												0.20575	0.639665
												0.20575	0.641457
												0.204852	0.640449
												0.204852	0.642254
												0.203953	0.641243
												0.203953	0.643059
												0.203055	0.642045
												0.203055	0.643875
												0.203055	0.645714
												0.203055	0.647564
												0.202156	0.646552
												0.201258	0.645533
												0.200359	0.644509
												0.199461	0.643478
												0.198562	0.642442
												0.197664	0.641399
												0.196765	0.640351
												0.195867	0.639296
												0.194969	0.638235
												0.19407	0.637168
												0.19407	0.639053
												0.19407	0.64095
												0.193172	0.639881
												0.193172	0.641791
												0.192273	0.640719
												0.191375	0.63964
												0.191375	0.641566
												0.191375	0.643505
												0.190476	0.642424
												0.190476	0.644377
												0.189578	0.643293
												0.189578	0.64526
												0.188679	0.644172
												0.188679	0.646154
												0.187781	0.645062
												0.186882	0.643963
												0.185984	0.642857
												0.185085	0.641745
												0.185085	0.64375
												0.184187	0.642633
												0.183288	0.641509
												0.18239	0.640379
												0.18239	0.642405
												0.181491	0.64127
												0.181491	0.643312
												0.180593	0.642173
												0.179695	0.641026
												0.178796	0.639871
												0.178796	0.641935
												0.178796	0.644013
												0.177898	0.642857
												0.177898	0.644951
												0.176999	0.643791
												0.176101	0.642623
												0.176101	0.644737
												0.176101	0.646865
												0.176101	0.649007
												0.175202	0.647841
												0.174304	0.646667
												0.173405	0.645485
												0.173405	0.647651
												0.172507	0.646465
												0.172507	0.648649
												0.171608	0.647458
												0.171608	0.64966
												0.17071	0.648464
												0.17071	0.650685
												0.17071	0.652921
												0.17071	0.655172
												0.169811	0.653979
												0.168913	0.652778
												0.168913	0.655052
												0.168014	0.653846
												0.168014	0.65614
												0.167116	0.65493
												0.167116	0.657244
												0.167116	0.659574
												0.167116	0.661922
												0.167116	0.664286
												0.166217	0.663082
												0.165319	0.661871
												0.16442	0.66065
												0.163522	0.65942
												0.162624	0.658182
												0.162624	0.660584
												0.162624	0.663004
												0.161725	0.661765
												0.161725	0.664207
												0.160827	0.662963
												0.159928	0.66171
												0.159928	0.664179
												0.15903	0.662921
												0.158131	0.661654
												0.157233	0.660377
												0.157233	0.662879
												0.156334	0.661597
												0.155436	0.660305
												0.154537	0.659004
												0.153639	0.657692
												0.153639	0.660232
												0.15274	0.658915
												0.151842	0.657588
												0.151842	0.660156
												0.151842	0.662745
												0.151842	0.665354
												0.151842	0.667984
												0.150943	0.666667
												0.150943	0.669323
												0.150943	0.672
												0.150045	0.670683
												0.150045	0.673387
												0.150045	0.676113
												0.149146	0.674797
												0.148248	0.673469
												0.148248	0.67623
												0.148248	0.679012
												0.14735	0.677686
												0.146451	0.676349
												0.146451	0.679167
												0.145553	0.677824
												0.145553	0.680672
												0.144654	0.679325
												0.144654	0.682203
												0.144654	0.685106
												0.144654	0.688034
												0.144654	0.690987
												0.144654	0.693966
												0.144654	0.69697
												0.144654	0.7
												0.144654	0.703057
												0.144654	0.70614
												0.143756	0.704846
												0.143756	0.707965
												0.142857	0.706667
												0.141959	0.705357
												0.141959	0.70852
												0.14106	0.707207
												0.14106	0.710407
												0.140162	0.709091
												0.139263	0.707763
												0.138365	0.706422
												0.137466	0.705069
												0.136568	0.703704
												0.135669	0.702326
												0.134771	0.700935
												0.133872	0.699531
												0.133872	0.70283
												0.132974	0.701422
												0.132974	0.704762
												0.132075	0.703349
												0.131177	0.701923
												0.130279	0.700483
												0.12938	0.699029
												0.12938	0.702439
												0.128482	0.70098
												0.128482	0.704433
												0.127583	0.70297
												0.127583	0.706468
												0.127583	0.71
												0.126685	0.708543
												0.125786	0.707071
												0.125786	0.71066
												0.124888	0.709184
												0.123989	0.707692
												0.123989	0.71134
												0.123091	0.709845
												0.122192	0.708333
												0.122192	0.712042
												0.122192	0.715789
												0.121294	0.714286
												0.120395	0.712766
												0.119497	0.71123
												0.118598	0.709677
												0.1177	0.708108
												0.1177	0.711957
												0.1177	0.715847
												0.116801	0.714286
												0.115903	0.712707
												0.115903	0.716667
												0.115004	0.715084
												0.114106	0.713483
												0.113208	0.711864
												0.112309	0.710227
												0.111411	0.708571
												0.110512	0.706897
												0.109614	0.705202
												0.108715	0.703488
												0.107817	0.701754
												0.106918	0.7
												0.106918	0.704142
												0.10602	0.702381
												0.105121	0.700599
												0.105121	0.704819
												0.104223	0.70303
												0.103324	0.70122
												0.102426	0.699387
												0.101527	0.697531
												0.100629	0.695652
												0.09973	0.69375
												0.098832	0.691824
												0.098832	0.696203
												0.097934	0.694268
												0.097035	0.692308
												0.096137	0.690323
												0.095238	0.688312
												0.095238	0.69281
												0.09434	0.690789
[truncated: 152 more rows]

## Sheet: Figure 2c, S2a, S2b
All Datasets Model Holdout Test		All Datasets Model Holdout Test Stratified by UCLA		All Datasets Model Holdout Test Stratified by Cedars Sinai		UCLA Model Holdout Test		UCLA Model External Evaluation		Cedars Model Holdout Test		Cedars Model External Evaluation		UCLA+Cedars Model Holdout Test		UCLA+Cedars Model Holdout Test Stratified by UCLA		UCLA+Cedars Model Holdout Test Stratified by Cedars Sinai
x	y	x	y	x	y	x	y	x	y	x	y	x	y	x	y	x	y	x	y
0.075192	0.087533	0.097545	0.220183	0.135236	0.136364	0.11317	0.137931	0.151563	0.25	0.158375	0.1875	0.343797	0.417143	0.140953	0.029851	0.135381	0.037037	0.164098	0
0.296196	0.327869	0.28842	0.369565	0.308411	0.333333	0.301286	0.337079	0.347343	0.418903	0.311802	0.273684	0.516725	0.476952	0.308495	0.29	0.309575	0.283019	0.307278	0.297872
0.499192	0.525316	0.49212	0.547945	0.504755	0.5375	0.501518	0.486842	0.483534	0.589311	0.49308	0.541985	0.673155	0.584633	0.502795	0.486111	0.504171	0.5	0.501986	0.477941
0.697171	0.65625	0.704313	0.666667	0.690516	0.655738	0.697927	0.695652	0.669302	0.649123	0.688708	0.77451	0.813533	0.615385	0.694304	0.771739	0.698688	0.765957	0.689726	0.777778
0.907158	0.855172	0.909018	0.853933	0.905189	0.872727	0.917299	0.913462	0.855533	0.837838	0.84487	0.954545			0.889361	0.90678	0.894393	0.916667	0.876931	0.882353

## Sheet: Figure 4a, S7
All Datasets Model Holdout Test			UCLA Model Holdout Test			UCLA Model External Evaluation			Cedars Model Holdout Test			Cedars Model External Evaluation			UCLA+Cedars Model Holdout Test
Variable threshold	Incorrect counts	Correct counts	Variable threshold	Incorrect counts	Correct counts	Variable threshold	Incorrect counts	Correct counts	Variable threshold	Incorrect counts	Correct counts	Variable threshold	Incorrect counts	Correct counts	Variable threshold	Incorrect counts	Correct counts
CCS: Fracture of neck of femur (hip) > 0.4	1098	2063	Ophthalmic steroids > 0.23	474	607	Oxyhemoglobin (mean) <= 0.21	1302	1539	Arterial pH (min) > 0.04	267	646	Aminopenicillins > 0	944	1042	Platelet count (skew) <= 0.01	1119	1813
Urea nitrogen (SD) <= 0.21	1087	1999	CCS: Superficial injury; contusion <= 0.22	469	561	Other diabetic medications <= 0.06	1192	1326	Mean corpuscular hemoglobin (min) > 0.19	178	335	Arterial PCO2 (max) <= 0.25	836	937	CCS: Abdominal pain > 0.17	786	1413
CCS: Systemic lupus erthematosus and\n connect...	810	1620	Phosphorus (mean) <= 0.06	446	499	CCS: Diseases of mouth; excluding dental <= 0.72	994	1001	Activated partial thromboplastin time (mean) <...	157	241	CCS: Medical examination/evaluation <= 2.92	592	754	Urine bilirubin (mean) <= 0.27	785	1378
Prothrombin time (max) <= 0.06	744	1551	Miscellaneous otic agents <= 0.33	444	482	Percent immature granulocytes (max) <= 0.04	673	580	CCS: Gout and other crystal arthropathies > 0.25	155	218	Indirect bilirubin (mean) <= 0.65	537	630	Urinary antispasmodic\n Antimuscarinics (antic...	757	1284
CCS: Joint disorders and\n and dislocations; t...	738	1504	CCS: Inflammatory diseases of female pelvic or...	440	460	Urine white blood cells (max) <= 0.28	662	550	CCS: Acute myocardial infarction <= 0.11	127	176	Liver comorbidities <= 0.5	234	353	CCS: Inflammatory diseases of female pelvic or...	733	1269
Iron <= 0.01	677	1437	Antirheumatic - enzyme inhibitors <= 0.54	382	428				Unknown race <= 0.5	116	139	CCS: Lymphadenitis > 0.14	202	333	Barbiturate hypnotics <= 0.14	728	1238
CCS: Acute posthemorrhagic anemia <= 0.23	671	1392	Dibenzapines <= 0.7	307	380				Arterial pH (SD) <= 0.42	98	94	CCS: Syncope <= 0.13	174	250	CPT: Medical Services and Procedures > 0.02	534	831
Emollients > 0.12	607	1313	CCS: Other endocrine disorders > 0.01	260	286				Surgery before CRRT > 0.02	80	88	CCS: Anal and rectal conditions <= 0.73	166	218	Nondepolarizing muscle relaxants > 0	529	804
White blood cell count (skew) <= 0.43	604	1282	H-2 antagonists <= 0.46	242	281							B-complex vitamins <= 0.36	132	197	Cephalosporins - 4th generation <= 0.57	466	728
Red blood cell count (mean) <= 0	522	1174

## Sheet: Figure 4b, S8
All Datasets Model Holdout Test			All Datasets Model Holdout Test			UCLA Model Holdout Test			UCLA Model Holdout Test			UCLA Model External Evaluation			UCLA Model External Evaluation			Cedars Model Holdout Test			Cedars Model Holdout Test			Cedars Model External Evaluation			Cedars Model External Evaluation			UCLA+Cedars Model Holdout Test			UCLA+Cedars Model Holdout Test
FN vs TP			FP vs TN			FN vs TP			FP vs TN			FN vs TP			FP vs TN			FN vs TP			FP vs TN			FN vs TP			FP vs TN			FN vs TP			FP vs TN
Variable	p-value	effect size	Variable	p-value	effect size	Variable	p-value	effect size	Variable	p-value	effect size	Variable	p-value	effect size	Variable	p-value	effect size	Variable	p-value	effect size	Variable	p-value	effect size	Variable	p-value	effect size	Variable	p-value	effect size	Variable	p-value	effect size	Variable	p-value	effect size
CCS: Burns	5.90475e-20	0.446507	CCS: Burns	1.88191e-26	0.551467	CCS: Neoplasms of unspec. nat./uncert. behav.	9.5259e-08	0.433233	CCS: Maintenance chemotherapy; radiotherapy	5.80566e-08	0.469542	CCS: Diseases of mouth; excluding dental	7.37571e-29	0.648879	Ethnicity	1.12836e-15	0.954822	CCS: Diseases of mouth; excluding dental	1.02261e-15	0.685982	Unknown race	2.43482e-05	0.932551	Unknown race	2.21605e-17	0.755063	Heart comorbidities	1.39891e-15	0.636665	CCS: Asthma	3.25475e-16	0.430767	CCS: Asthma	4.04815e-18	0.447875
CCS: Poisoning by other meds. and drugs	1.49904e-15	0.374878	CCS: Poisoning by other meds. and drugs	3.1091e-22	0.490528	CCS: Maintenance chemotherapy; radiotherapy	6.8162e-07	0.397941	CCS: Neoplasms of unspec. nat./uncert. behav.	9.59978e-09	0.459873	Other diabetic medications	2.82133e-54	0.402823	CCS: Diseases of mouth; excluding dental	2.17081e-22	0.762432	Liver comorbidities	2.26485e-08	0.434376	CCS: Diseases of mouth; excluding dental	1.07965e-05	0.368402	RACE White or Caucasian	3.77883e-11	0.751317	Liver comorbidities	2.66695e-19	0.612118	CCS: Superficial injury; contusion	2.65212e-12	0.404253	CCS: Disorders of teeth and jaw	1.13459e-10	0.353392
CCS: Syncope	2.65254e-10	0.326464	CCS: Syncope	3.47113e-18	0.434665	CCS: Personality disorders	5.10187e-12	0.37657	CCS: Benign neoplasm of uterus	5.74432e-07	0.441253	CCS: Maintenance chemotherapy; radiotherapy	7.77324e-07	0.373939	Oxyhemoglobin (mean)	7.80592e-07	0.598395	Urine pH (max)	2.60256e-21	0.359748	Urine pH (max)	3.81391e-12	0.291078	Ethnicity	3.49709e-06	0.739458	Surgery before CRRT	7.3205e-14	0.445543	CCS: Cancer of breast	2.99802e-11	0.346078	Ethnicity	1.86658e-06	0.340439
CCS: Poisoning by nonmed. substances	8.99762e-11	0.284028	CCS: Poisoning by nonmed. substances	1.01186e-13	0.366413	Amphetamines	7.27939e-10	0.375765	Transitional epithelial cells (max)	1.37815e-07	0.434308	GFR est. for non-African American (SD)	1.1945e-21	0.265118	CCS: Neoplasms of unspec. nat./uncert. behav.	7.36552e-07	0.448198	Whole blood/serum/plasma pH (mean)	1.06937e-12	0.284553	Corrected ionized calcium (min)	1.33989e-09	0.288368	CCS: Diverticulosis and diverticulitis	2.33529e-15	0.461457	CCS: Other and unspecified benign neoplasm	8.1942e-15	0.351738	CCS: Poisoning by nonmed. substances	4.22265e-07	0.305992	CCS: Intestinal infection	6.48771e-09	0.327843
CCS: Lung disease due to external agents	5.76539e-07	0.234529	Oil soluble vitamins	3.52953e-10	0.292811	CCS: Attn. def. conduct & disrupt. behav.	1.45544e-11	0.372988	Pulm. hyperten. - endothelin receptor antag.	3.90325e-09	0.427396	Arterial base excess (mean)	6.17453e-22	0.255665	Vancomycin trough (max)	3.23016e-10	0.374636	Corrected ionized calcium (min)	3.74733e-10	0.274058	Angiotensin II receptor antag.	4.391e-09	0.254969	CCS: Urinary tract infections	2.19362e-30	0.361389	CCS: Intestinal obstruction without hernia	1.24069e-11	0.348605	CCS: Burns	5.25878e-07	0.28152	CCS: Cardiac and circ. congenital anomalies	1.62448e-06	0.306537
Creatinine (skew)	2.69495e-13	0.207493	CCS: Other bone disease and MSK deform.	4.1295e-09	0.292699	Transitional epithelial cells (max)	7.68727e-06	0.358954	Pulmonary fibrosis agents	4.97475e-08	0.417255	Mean corpuscular hemoglobin (max)	1.66877e-17	0.239366	Other diabetic medications	5.79969e-31	0.327811	Conjugated bilirubin (max)	4.39681e-10	0.261701	Surgery before CRRT	1.3316e-06	0.248189	CCS: Intestinal obstruction without hernia	3.37208e-11	0.356336	RACE White or Caucasian	6.55046e-09	0.341117	CCS: Diseases of mouth; excluding dental	1.93253e-06	0.249295	CCS: Diseases of mouth; excluding dental	3.80907e-08	0.292725
Mean corpuscular hemoglobin (mean)	2.37076e-12	0.178192	CCS: Cardiac and circ. congenital anomalies	2.46308e-08	0.290266	Monobactams	4.30636e-08	0.356756	CCS: Open wounds of extremities	4.08031e-08	0.399411	Oxyhemoglobin (mean)	1.42529e-09	0.213239	Mean corpuscular hemoglobin (max)	1.19472e-18	0.271437	Indirect bilirubin (mean)	1.15042e-07	0.245023	B-type natriuretic peptide (max)	1.80504e-07	0.240684	Surgery before CRRT	2.24032e-06	0.308384	CCS: Benign neoplasm of uterus	1.97655e-11	0.333684	CCS: Fever of unknown origin	6.37597e-07	0.20921	CCS: Superficial injury; contusion	7.49964e-06	0.28095
Mean corpuscular hemoglobin (skew)	9.06833e-07	0.138421	CCS: Lung disease due to external agents	5.28711e-07	0.261881	CCS: Benign neoplasm of uterus	1.43224e-05	0.352647	CCS: Intestinal obstruction without hernia	2.51558e-08	0.398787	Mean corpuscular volume (min)	7.01881e-12	0.203072	Arterial base excess (mean)	5.5013e-19	0.25886	Urine pH (SD)	9.10398e-08	0.228802	Mean corpuscular hemoglobin (min)	1.5517e-05	0.217647	CPT: Surgery	4.67119e-25	0.30476	Potassium sparing diuretics	2.8951e-09	0.324153	CCS: Lymphadenitis	2.11601e-06	0.191438	CCS: Other bone disease and MSK deform.	9.96913e-07	0.272528
Alkaline phosphatase (min)	8.44483e-06	0.130132	CCS: Acute myocardial infarction	2.21555e-05	0.260522	CCS: Anxiety disorders	6.73662e-09	0.34513	CCS: Open wounds of head; neck; and trunk	2.13062e-07	0.392874	Mean platelet volume (mean)	2.14944e-12	0.190813	Arterial base excess (min)	5.16706e-16	0.247073	Conjugated bilirubin (skew)	6.80992e-08	0.221073	Whole blood/serum/plasma pH (mean)	3.51945e-06	0.211465	CCS: Cardiac and circ. congenital anomalies	2.04308e-16	0.303319	HMG-CoA reductase inhibitors	6.60229e-11	0.324053				Heart comorbidities	4.14096e-06	0.251355
Lymphocyte count (skew)	8.57884e-06	0.130048	CCS: Digestive congenital anomalies	1.02148e-07	0.253088	CCS: Mood disorders	6.15034e-09	0.3408	CCS: Diverticulosis and diverticulitis	2.05001e-08	0.385858	Venous base excess (max)	1.7891e-11	0.186668	Mean platelet volume (mean)	2.53333e-16	0.239639	Arterial pH (SD)	1.08283e-06	0.21561				CCS: Gastrointestinal hemorrhage	1.95074e-31	0.294618	CCS: Other inj. & cond. due to ext. causes	6.77518e-07	0.305434				CCS: Benign neoplasm of uterus	2.00564e-05	0.240373
			PHARM SUBCLASS OPHTHALMICS - MISC.	3.32144e-06	0.246694	PHARM SUBCLASS MITOTIC INHIBITORS	2.37442e-08	0.333764	PHARM SUBCLASS PROTON PUMP INHIBITORS	5.27004e-07	0.380996	Arterial base excess (skew)	1.7823e-10	0.181188	GFR est. for non-African American (SD)	1.86121e-12	0.218423	Arterial pH (min)	4.43673e-06	0.21216				HMG-CoA reductase inhibitors	9.38408e-07	0.270055	CCS: Acute cerebrovascular disease	2.64385e-05	0.279551				RED BLOOD CELL COUNT (max)	7.43653e-10	0.230859
			PHARM SUBCLASS AMINOPENICILLINS	1.5451e-07	0.245738	PHARM SUBCLASS AMPA GLUTAMATE RECEPTOR ANTAGON...	6.57094e-09	0.333389	CCS: Regional enteritis and ulcerative colitis	5.50962e-07	0.367898	Mean corpuscular volume (skew)	2.81943e-10	0.176369	Mean corpuscular volume (min)	9.75277e-11	0.205733	BB UNIT DIVISION (mean)	1.10965e-06	0.19565				PHARM SUBCLASS AMINOGLYCOSIDES	3.57572e-11	0.269656	CCS: Maintenance chemotherapy; radiotherapy	3.72144e-06	0.252546				CCS: Fracture of upper limb	6.54151e-06	0.206916
			PHARM SUBCLASS CEPHALOSPORINS - 4TH GENERATION	1.25264e-05	0.244373	CCS: Other congenital anomalies	3.9435e-08	0.327502	CCS: Complication of device; implant or graft	5.9579e-08	0.353405	ABSOLUTE NEUT COUNT (max)	5.91036e-09	0.172633	Venous base excess (max)	3.23585e-11	0.204343	Platelet count (SD)	1.96123e-05	0.192932				PHARM SUBCLASS ANESTHETICS - MISC.	5.25691e-11	0.267921	CCS: Syncope	3.33131e-05	0.244352				CCS: Mycoses	8.83768e-06	0.206792
			PHARM SUBCLASS CMV AgeNTS	1.50723e-05	0.238692	CCS: Impulse control disorders NEC	7.33775e-07	0.309141	CCS: Malaise and fatigue	8.48188e-08	0.339241	IONIZED CA++,UNCORRECTED (SD)	5.52723e-09	0.167534	IMMATURE GRANULOCYTES% (max)	5.02982e-08	0.175235	Indirect bilirubin (min)	1.06809e-05	0.18934				CCS: Other inj. & cond. due to ext. causes	4.63204e-07	0.260859	Indirect bilirubin (mean)	1.19723e-15	0.244328				CCS: Acute bronchitis	4.60794e-12	0.203441
			CCS: Complication of device; implant or graft	3.64586e-07	0.219499	CCS: Adjustment disorders	1.36214e-06	0.307803	Ethnicity	3.6581e-05	0.319807	Arterial base excess (min)	8.11258e-08	0.163657	Mean corpuscular volume (skew)	2.49663e-07	0.152641	Urine pH (min)	3.30777e-06	0.180019				CCS: External cause codes: Fall	4.8283e-21	0.259843	Peripheral opioid receptor antagonists	1.42699e-07	0.242896				CCS: Other non-epithelial cancer of skin	1.45055e-05	0.194284
			Creatinine (skew)	1.53066e-15	0.218962	PHARM SUBCLASS LAXATIVE COMBINATIONS	1.67304e-05	0.305822	CCS: Anxiety disorders	7.17755e-07	0.315113	IMMATURE GRANULOCYTES% (max)	3.1105e-07	0.155044	IONIZED CA++,UNCORRECTED (SD)	2.72617e-06	0.144211	squamous epithelial cell (SD)	2.69406e-05	0.15281				Potassium sparing diuretics	1.33021e-05	0.247182	Whole blood/serum/plasma pH (mean)	2.74378e-20	0.241329				PHARM SUBCLASS ANTITHYROID AgeNTS	1.75309e-05	0.193977
			Surgery before CRRT	1.37448e-12	0.214375	PHARM SUBCLASS KERATOLYTIC/ANTIMITOTIC AgeNTS	3.03744e-05	0.303353	CCS: Adjustment disorders	8.38997e-06	0.311577	HEMOGLOBIN (skew)	6.90692e-08	0.146039	Arterial base excess (skew)	1.20642e-05	0.139353							CCS: Other hematologic conditions	1.25649e-18	0.244492	Conjugated bilirubin (skew)	2.25853e-12	0.21399				PHARM SUBCLASS IMMUNE SERUMS	3.7866e-06	0.188369
			Mean corpuscular hemoglobin (mean)	2.57167e-13	0.188182	CCS: Genitourinary congenital anomalies	1.25642e-07	0.292003	CCS: Attn. def. conduct & disrupt. behav.	2.59762e-07	0.3075	Ethnicity	1.29341e-11	0.142558	CCS: Cancer of breast	1.81889e-06	0.136569							Respirations (SD)	1.08118e-07	0.242987	Respirations (SD)	6.26347e-07	0.211923				CCS: Acute and chronic tonsillitis	1.10143e-09	0.187167
			CCS: Cancer of bladder	1.0929e-10	0.174354	CCS: Other skin disorders	5.23164e-08	0.288155	WHITE BLOOD CELL COUNT (min)	7.44111e-07	0.305461	ABSOLUTE NEUT COUNT (min)	1.01167e-05	0.125383										CCS: HIV infection	3.76762e-18	0.239455	CCS: Diverticulosis and diverticulitis	1.83489e-08	0.205969				CCS: Chronic obstructive pulmonary disease and...	1.3559e-08	0.171031
			Lymphocyte count (skew)	1.01537e-09	0.171678	CCS: Septicemia (except in labor)	3.2653e-07	0.271856	CCS: Mood disorders	6.44435e-07	0.30276													CCS: Hemorrhoids	2.07326e-18	0.237194	Conjugated bilirubin (max)	9.07202e-11	0.183536				HMG-CoA reductase inhibitors	1.81478e-05	0.170815
			HEMOGLOBIN (min)	7.49269e-08	0.166849	PHARM SUBCLASS HEMATOPOIETIC GROWTH FACTORS	1.73891e-07	0.241299	CCS: Impulse control disorders NEC	5.02469e-06	0.299379													CCS: Congestive heart failure; nonhypertensive	5.48104e-22	0.236777	B-type natriuretic peptide (SD)	4.02752e-10	0.178094				CCS: Heart valve disorders	3.94725e-11	0.154084
			Height (min)	5.55635e-06	0.16289	Vancomycin trough (max)	2.9722e-06	0.232205	CCS: Personality disorders	1.81921e-07	0.294388													CCS: Fluid and electrolyte disorders	5.39616e-18	0.236113	CCS: External cause codes: Firearm	2.17977e-05	0.177378				GLUCOSE (min)	1.88947e-06	0.14439
			HEMOGLOBIN (mean)	2.13742e-06	0.156013	PHARM SUBCLASS MISCELLANEOUS CONTRAST MEDIA	2.43988e-07	0.232104	CCS: Other congenital anomalies	4.33004e-06	0.27252													PHARM SUBCLASS AMINOPENICILLINS	5.52998e-09	0.228979	PHARM SUBCLASS CHEMICALS - SOLVENTS	3.7387e-05	0.172424				ABSOLUTE IMMATURE GRAN COUNT (min)	1.13703e-05	0.137656
			ALBUMIN (SD)	3.13102e-07	0.152471	PHARM SUBCLASS AMINOPENICILLINS	1.03701e-07	0.219182	PHARM SUBCLASS CYCLOPLEGIC MYDRIATICS	9.44584e-11	0.269													CCS: Essential hypertension	6.06064e-15	0.221384	B-type natriuretic peptide (min)	1.5651e-10	0.167916				CCS: Other nervous system disorders	6.9121e-10	0.136888
			Height (max)	1.58986e-06	0.14863	CCS: Cancer of pancreas	1.47149e-08	0.19654	CCS: Other skin disorders	4.28837e-06	0.26661													Peripheral opioid receptor antagonists	3.54135e-06	0.220625	Arterial pH (SD)	9.30829e-09	0.165919				CCS: Essential hypertension	3.30617e-07	0.125576
			IMMATURE GRANULOCYTES% (min)	1.06166e-07	0.146846	PHARM SUBCLASS INCRETIN MIMETIC AgeNTS (GLP-1 ...	1.07945e-05	0.195631	CCS: Other lower respiratory disease	1.44447e-13	0.239586													CCS: Hepatitis	1.34752e-20	0.215932	Urine pH (min)	2.03178e-09	0.164497				CCS: Fever of unknown origin	1.37816e-06	0.050303
			ABSOLUTE EOS COUNT (min)	7.51505e-07	0.14359	PHARM SUBCLASS LOCAL ANESTHETICS - AMIDES	3.75721e-06	0.184886	PHARM SUBCLASS COUMARIN ANTICOAGULANTS	1.8221e-13	0.23096													CCS: Other male genital disorders	2.00134e-15	0.215531	CCS: External cause codes: Fall	2.00153e-06	0.16408				CCS: Lymphadenitis	2.43346e-07	0.042215
			ALBUMIN (max)	7.33229e-08	0.141211	CCS: Disorders of teeth and jaw	1.24374e-07	0.133637	CCS: Lung disease due to external agents	1.98209e-12	0.221857													CCS: Suicide and intentional self-inflicted in...	3.62293e-15	0.211033	Arterial pH (mean)	4.18072e-08	0.159692
			Mean corpuscular hemoglobin (skew)	3.73216e-06	0.138182	PHARM SUBCLASS CYCLOPLEGIC MYDRIATICS	1.58231e-09	0.133455	CCS: Other upper respiratory disease	3.85593e-10	0.19634													CCS: Other liver diseases	9.74534e-16	0.210061	Mean corpuscular hemoglobin (min)	5.84822e-07	0.159104
			ABSOLUTE MONO COUNT (mean)	1.13774e-06	0.132523	CCS: Lung disease due to external agents	1.34415e-08	0.127225	CCS: Disorders of teeth and jaw	4.56701e-09	0.182432													CCS: Other screening for suspected conditions ...	8.05182e-14	0.209246	magnesium (mean)	8.94029e-09	0.152366
			Alkaline phosphatase (min)	2.18316e-05	0.126331	PHARM SUBCLASS COUMARIN ANTICOAGULANTS	4.24e-09	0.126479																CCS: Pulmonary heart disease	4.64441e-12	0.208259	Arterial pH (min)	4.47309e-07	0.151332
			ABSOLUTE NEUT COUNT (min)	1.51913e-05	0.119279	CCS: Other lower respiratory disease	1.40043e-08	0.119547																CCS: Gangrene	1.11029e-11	0.204478	Corrected ionized calcium (min)	3.83361e-08	0.146332
			Heart comorbidities	3.11591e-06	0.116201	CCS: Other upper respiratory disease	1.04607e-08	0.113997																CCS: Hypertension with complications and secon...	2.96799e-12	0.203286	ALVEOLAR-ARTERIAL GRADIENT (min)	4.39726e-06	0.130769
			CCS: Cancer of stomach	5.87609e-07	0.113059																			CCS: External cause codes: Firearm	2.28722e-28	0.202572	Urine pH (SD)	9.09309e-06	0.129686
			Infection comorbidities	1.71075e-05	0.106461																			CCS: Syncope	1.11365e-05	0.202042	Mean corpuscular volume (min)	1.88386e-06	0.128673
			Liver comorbidities	5.77167e-06	0.033091																			CCS: Conditions associated with dizziness or v...	3.7535e-11	0.200505	Arterial PCO2 (max)	7.54201e-06	0.117779
																								CCS: Residual codes; unclassified	5.12435e-12	0.200432	PHARM SUBCLASS AMINOGLYCOSIDES	1.63437e-09	0.110389
																								CCS: Cancer of colon	1.74985e-12	0.197517	PHARM SUBCLASS ANESTHETICS - MISC.	4.11826e-09	0.089781
																								Conjugated bilirubin (skew)	3.81481e-10	0.181383	Unknown race	4.59959e-18	0.077322
																								CCS: Cancer of liver and intrahepatic bile duct	3.60249e-20	0.180344	PHARM SUBCLASS AMINOPENICILLINS	2.53169e-06	0.076302
																								CCS: Cardiac arrest and ventricular fibrillation	2.21077e-10	0.17922	CCS: Other liver diseases	6.99627e-10	0.051849
																								CCS: Pancreatic disorders (not diabetes)	8.72148e-09	0.17786	Ethnicity	5.33221e-06	0.036093
																								CCS: Deficiency and other anemia	9.33673e-10	0.176958
																								CCS: Cancer of breast	1.92842e-09	0.175657
																								CCS: Other lower respiratory disease	2.1055e-10	0.174897
																								CCS: Cancer; other and unspecified primary	9.26046e-10	0.171347
																								CCS: Coma; stupor; and brain damage	4.39727e-10	0.170768
																								CCS: Other aftercare	3.32257e-09	0.163627
																								CCS: Aortic and peripheral arterial embolism o...	9.24566e-08	0.163201
																								magnesium (mean)	3.17667e-11	0.162631
																								CCS: Other and unspecified benign neoplasm	2.32102e-08	0.162369
																								CCS: Fever of unknown origin	9.03514e-08	0.155569
																								CCS: Nervous system congenital anomalies	4.31636e-09	0.153258
																								CCS: Coagulation and hemorrhagic disorders	4.41799e-09	0.153173
																								CCS: Cardiac dysrhythmias	1.4731e-08	0.152797
																								CCS: Mycoses	5.08852e-08	0.151629
																								CCS: Epilepsy; convulsions	5.93081e-09	0.149824
																								Indirect bilirubin (mean)	5.79283e-06	0.146809
																								Arterial pH (mean)	7.72979e-08	0.146361
																								CCS: Diseases of mouth; excluding dental	4.39524e-07	0.146008
																								CCS: Other diseases of kidney and ureters	2.61426e-07	0.14498
																								CCS: Anal and rectal conditions	8.1615e-07	0.143319
																								Respirations (mean)	1.67966e-05	0.142557
																								Whole blood/serum/plasma pH (mean)	1.67525e-07	0.131715
																								Platelet count (SD)	2.40643e-06	0.12545
																								CCS: Medical examination/evaluation	1.66326e-05	0.122466
																								CCS: Acute cerebrovascular disease	3.14439e-06	0.121775
																								CCS: Abdominal pain	6.54963e-06	0.120802
																								Arterial pH (min)	4.01307e-05	0.119707
																								CCS: Cancer of testis	1.6493e-06	0.118892
																								Corrected ionized calcium (min)	3.29562e-06	0.118839
																								B-type natriuretic peptide (min)	1.7831e-06	0.118544
																								CCS: Other upper respiratory disease	8.88206e-24	0.107896

## Sheet: Figure 5a, S3
					Subgroups
Evaluation Window	Metric	Training/Validation Cohort	Testing Cohort	Feature intersection (pre-train)	all	heart	liver	infection	no heart,liver,\ninfection	female	male	American Indian\nor Alaska Native	Asian	Black or African American	Native Hawaiian or\nOther Pacific Islander	Multiple Races	Unknown	White or Caucasian	Hispanic or Latino	Not Hispanic or Latino	20 to 30	30 to 40	40 to 50	50 to 60	60 to 70	70 to 80	80 to 90	90 to 100
All patients, including CRRT > 7 days	Count (% positive)	UCLA	UCLA	None	1746 (53.6%)	685 (51.7%)	680 (50.6%)	524 (52.1%)	1014 (55.4%)	730 (55.1%)	1016 (52.6%)	8 (25.0%)	130 (42.3%)	150 (56.0%)	8 (75.0%)	15 (66.7%)	564 (55.7%)	871 (53.4%)	661 (56.4%)	1085 (51.9%)	68 (63.2%)	168 (52.4%)	203 (50.7%)	407 (49.4%)	552 (55.8%)	262 (58.8%)	78 (44.9%)	8 (50.0%)
			CEDARS		2867 (54.3%)	1523 (50.4%)	954 (48.6%)	1226 (48.9%)	1171 (60.0%)	1033 (52.9%)	1834 (55.1%)	3 (66.7%)	235 (59.1%)	419 (52.5%)	12 (75.0%)	108 (65.7%)	467 (42.6%)	1623 (56.4%)	709 (59.7%)	2158 (52.5%)	46 (69.6%)	168 (65.5%)	258 (64.3%)	480 (59.6%)	781 (56.5%)	661 (49.6%)	353 (42.2%)	114 (37.7%)
			UCLA+CONTROL		2520 (37.1%)	916 (38.6%)	843 (40.8%)	624 (43.8%)	1447 (38.8%)	1037 (38.8%)	1483 (36.0%)	10 (20.0%)	192 (28.6%)	227 (37.0%)	11 (54.5%)	25 (40.0%)	871 (36.1%)	1173 (39.6%)	952 (39.2%)	1568 (35.9%)	103 (41.7%)	233 (37.8%)	300 (34.3%)	580 (34.7%)	757 (40.7%)	408 (37.7%)	122 (28.7%)	17 (23.5%)
		CEDARS	CEDARS	None	1316 (54.6%)	1087 (53.0%)	821 (51.6%)	965 (51.6%)	166 (65.1%)	461 (56.0%)	855 (53.8%)	2 (50.0%)	111 (60.4%)	176 (59.7%)	5 (80.0%)	41 (65.9%)	225 (44.9%)	756 (54.6%)	352 (56.0%)	964 (54.0%)	20 (70.0%)	76 (65.8%)	130 (67.7%)	243 (56.0%)	390 (53.1%)	274 (51.5%)	138 (44.2%)	43 (46.5%)
			UCLA		3698 (54.2%)	2541 (53.2%)	2496 (52.7%)	2010 (54.3%)	1048 (58.0%)	1502 (54.2%)	2196 (54.2%)	15 (26.7%)	304 (50.0%)	357 (53.5%)	14 (57.1%)	36 (61.1%)	1127 (56.7%)	1845 (53.6%)	1261 (59.3%)	2437 (51.5%)	175 (66.3%)	298 (55.7%)	413 (55.7%)	828 (53.7%)	1088 (54.8%)	629 (54.8%)	221 (39.4%)	45 (42.2%)
			UCLA+CONTROL		4762 (42.1%)	3023 (44.7%)	2835 (46.4%)	2238 (48.8%)	1438 (42.3%)	1929 (42.2%)	2833 (42.0%)	17 (23.5%)	394 (38.6%)	455 (42.0%)	19 (42.1%)	50 (44.0%)	1540 (41.5%)	2269 (43.5%)	1641 (45.6%)	3121 (40.2%)	217 (53.5%)	383 (43.3%)	535 (43.0%)	1062 (41.9%)	1388 (42.9%)	830 (41.6%)	288 (30.2%)	58 (32.8%)
		UCLA+CEDARS	UCLA+CEDARS	None	3092 (54.2%)	1759 (52.3%)	1487 (50.4%)	1448 (51.7%)	1210 (57.9%)	1194 (55.1%)	1898 (53.6%)	10 (30.0%)	261 (53.3%)	334 (53.6%)	17 (64.7%)	60 (60.0%)	745 (51.1%)	1665 (55.7%)	983 (56.8%)	2109 (53.0%)	110 (65.5%)	240 (56.7%)	327 (58.1%)	657 (53.0%)	936 (54.8%)	543 (54.9%)	222 (44.6%)	56 (35.7%)
			UCLA		1769 (54.3%)	889 (53.3%)	878 (52.3%)	716 (53.8%)	831 (56.3%)	738 (56.4%)	1031 (52.8%)	8 (25.0%)	155 (47.7%)	157 (50.3%)	10 (60.0%)	15 (46.7%)	533 (55.9%)	891 (55.4%)	636 (57.7%)	1133 (52.3%)	90 (63.3%)	156 (51.3%)	205 (52.7%)	410 (52.7%)	549 (56.1%)	258 (56.2%)	88 (46.6%)	13 (38.5%)
			CEDARS		1323 (54.1%)	870 (51.3%)	609 (47.6%)	732 (49.6%)	379 (61.2%)	456 (53.1%)	867 (54.7%)	2 (50.0%)	106 (61.3%)	177 (56.5%)	7 (71.4%)	45 (64.4%)	212 (39.2%)	774 (55.9%)	347 (55.0%)	976 (53.8%)	20 (75.0%)	84 (66.7%)	122 (67.2%)	247 (53.4%)	387 (53.0%)	285 (53.7%)	134 (43.3%)	43 (34.9%)
			UCLA+CEDARS+CONTROL		4018 (41.7%)	2101 (43.8%)	1720 (43.5%)	1607 (46.5%)	1645 (42.6%)	1555 (42.3%)	2463 (41.3%)	12 (25.0%)	338 (41.1%)	419 (42.7%)	21 (52.4%)	71 (50.7%)	1113 (34.2%)	2029 (45.7%)	1323 (42.2%)	2695 (41.5%)	150 (48.0%)	311 (43.7%)	436 (43.6%)	865 (40.2%)	1194 (43.0%)	718 (41.5%)	277 (35.7%)	66 (30.3%)
		UCLA+CEDARS+CONTROL	UCLA+CEDARS+CONTROL	None	3282 (49.5%)	2339 (50.0%)	2033 (49.4%)	1955 (50.8%)	789 (51.0%)	1284 (50.2%)	1998 (49.0%)	9 (33.3%)	258 (49.2%)	353 (49.0%)	10 (70.0%)	64 (64.1%)	876 (46.8%)	1707 (50.6%)	1074 (52.9%)	2208 (47.8%)	114 (57.9%)	258 (51.6%)	345 (51.6%)	702 (48.7%)	974 (51.1%)	590 (48.3%)	231 (42.9%)	67 (32.8%)
			UCLA		1771 (53.1%)	1167 (52.8%)	1150 (52.0%)	948 (54.2%)	544 (55.5%)	755 (55.0%)	1016 (51.8%)	7 (28.6%)	138 (44.9%)	150 (54.7%)	5 (80.0%)	15 (53.3%)	577 (56.5%)	879 (52.0%)	655 (57.1%)	1116 (50.8%)	88 (62.5%)	160 (53.8%)	198 (51.5%)	422 (50.5%)	543 (54.7%)	264 (53.8%)	83 (50.6%)	13 (30.8%)
			CEDARS		1289 (53.0%)	1077 (51.4%)	810 (50.1%)	957 (50.2%)	156 (64.1%)	440 (52.3%)	849 (53.4%)	2 (50.0%)	107 (60.7%)	181 (50.3%)	4 (75.0%)	46 (71.7%)	212 (39.6%)	737 (55.1%)	338 (57.4%)	951 (51.4%)	16 (68.8%)	77 (61.0%)	116 (65.5%)	235 (54.9%)	375 (53.6%)	283 (50.5%)	135 (42.2%)	51 (35.3%)
		UCLA	UCLA	Intersection of all	1756 (53.6%)	754 (51.5%)	738 (50.3%)	582 (51.4%)	952 (55.8%)	737 (53.9%)	1019 (53.5%)	7 (28.6%)	146 (47.9%)	148 (50.0%)	8 (75.0%)	14 (57.1%)	540 (55.0%)	893 (54.3%)	644 (57.3%)	1112 (51.5%)	70 (61.4%)	154 (53.9%)	213 (53.1%)	414 (53.4%)	548 (54.0%)	265 (56.2%)	82 (41.5%)	10 (30.0%)
			CEDARS		2870 (54.3%)	1647 (50.6%)	1042 (48.4%)	1341 (48.8%)	1050 (60.5%)	1034 (52.8%)	1836 (55.1%)	3 (66.7%)	236 (58.9%)	419 (52.5%)	12 (75.0%)	108 (65.7%)	468 (42.7%)	1624 (56.4%)	709 (59.7%)	2161 (52.5%)	46 (69.6%)	168 (65.5%)	258 (64.3%)	480 (59.6%)	781 (56.5%)	663 (49.6%)	354 (42.1%)	114 (37.7%)
			UCLA+CONTROL		2583 (36.5%)	1032 (37.6%)	930 (39.9%)	706 (42.4%)	1376 (38.6%)	1063 (37.3%)	1520 (35.9%)	9 (22.2%)	215 (32.6%)	227 (32.6%)	11 (54.5%)	24 (33.3%)	866 (34.3%)	1219 (39.8%)	949 (38.9%)	1634 (35.1%)	107 (40.2%)	219 (37.9%)	315 (35.9%)	601 (36.8%)	768 (38.5%)	421 (35.4%)	133 (25.6%)	19 (15.8%)
		UCLA	UCLA	Intersection of UCLA+CEDARS	1746 (53.6%)	685 (51.7%)	680 (50.6%)	524 (52.1%)	1014 (55.4%)	730 (55.1%)	1016 (52.6%)	8 (25.0%)	130 (42.3%)	150 (56.0%)	8 (75.0%)	15 (66.7%)	564 (55.7%)	871 (53.4%)	661 (56.4%)	1085 (51.9%)	68 (63.2%)	168 (52.4%)	203 (50.7%)	407 (49.4%)	552 (55.8%)	262 (58.8%)	78 (44.9%)	8 (50.0%)
			CEDARS		2867 (54.3%)	1523 (50.4%)	954 (48.6%)	1226 (48.9%)	1171 (60.0%)	1033 (52.9%)	1834 (55.1%)	3 (66.7%)	235 (59.1%)	419 (52.5%)	12 (75.0%)	108 (65.7%)	467 (42.6%)	1623 (56.4%)	709 (59.7%)	2158 (52.5%)	46 (69.6%)	168 (65.5%)	258 (64.3%)	480 (59.6%)	781 (56.5%)	661 (49.6%)	353 (42.2%)	114 (37.7%)
		CEDARS	CEDARS	Intersection of all	1316 (54.6%)	1087 (53.0%)	821 (51.6%)	965 (51.6%)	166 (65.1%)	461 (56.0%)	855 (53.8%)	2 (50.0%)	111 (60.4%)	176 (59.7%)	5 (80.0%)	41 (65.9%)	225 (44.9%)	756 (54.6%)	352 (56.0%)	964 (54.0%)	20 (70.0%)	76 (65.8%)	130 (67.7%)	243 (56.0%)	390 (53.1%)	274 (51.5%)	138 (44.2%)	43 (46.5%)
			UCLA		3698 (54.2%)	2541 (53.2%)	2496 (52.7%)	2010 (54.3%)	1048 (58.0%)	1502 (54.2%)	2196 (54.2%)	15 (26.7%)	304 (50.0%)	357 (53.5%)	14 (57.1%)	36 (61.1%)	1127 (56.7%)	1845 (53.6%)	1261 (59.3%)	2437 (51.5%)	175 (66.3%)	298 (55.7%)	413 (55.7%)	828 (53.7%)	1088 (54.8%)	629 (54.8%)	221 (39.4%)	45 (42.2%)
			UCLA+CONTROL		4762 (42.1%)	3023 (44.7%)	2835 (46.4%)	2238 (48.8%)	1438 (42.3%)	1929 (42.2%)	2833 (42.0%)	17 (23.5%)	394 (38.6%)	455 (42.0%)	19 (42.1%)	50 (44.0%)	1540 (41.5%)	2269 (43.5%)	1641 (45.6%)	3121 (40.2%)	217 (53.5%)	383 (43.3%)	535 (43.0%)	1062 (41.9%)	1388 (42.9%)	830 (41.6%)	288 (30.2%)	58 (32.8%)
		CEDARS	CEDARS	Intersection of UCLA+CEDARS	1316 (54.6%)	1087 (53.0%)	821 (51.6%)	965 (51.6%)	166 (65.1%)	461 (56.0%)	855 (53.8%)	2 (50.0%)	111 (60.4%)	176 (59.7%)	5 (80.0%)	41 (65.9%)	225 (44.9%)	756 (54.6%)	352 (56.0%)	964 (54.0%)	20 (70.0%)	76 (65.8%)	130 (67.7%)	243 (56.0%)	390 (53.1%)	274 (51.5%)	138 (44.2%)	43 (46.5%)
			UCLA		3698 (54.2%)	2541 (53.2%)	2496 (52.7%)	2010 (54.3%)	1048 (58.0%)	1502 (54.2%)	2196 (54.2%)	15 (26.7%)	304 (50.0%)	357 (53.5%)	14 (57.1%)	36 (61.1%)	1127 (56.7%)	1845 (53.6%)	1261 (59.3%)	2437 (51.5%)	175 (66.3%)	298 (55.7%)	413 (55.7%)	828 (53.7%)	1088 (54.8%)	629 (54.8%)	221 (39.4%)	45 (42.2%)
		UCLA+CEDARS	UCLA+CEDARS	Intersection of all	3060 (53.7%)	1647 (52.1%)	1388 (50.9%)	1342 (51.6%)	1287 (56.3%)	1178 (54.1%)	1882 (53.4%)	9 (33.3%)	249 (50.6%)	339 (53.4%)	10 (70.0%)	68 (61.8%)	778 (53.0%)	1607 (54.2%)	962 (57.6%)	2098 (51.9%)	86 (62.8%)	227 (58.6%)	341 (56.9%)	672 (52.5%)	915 (54.3%)	535 (52.7%)	217 (45.6%)	65 (46.2%)
			UCLA		1738 (54.0%)	827 (53.2%)	817 (52.3%)	649 (53.8%)	862 (55.3%)	714 (54.8%)	1024 (53.4%)	7 (28.6%)	136 (44.9%)	147 (53.1%)	5 (80.0%)	18 (61.1%)	556 (58.3%)	869 (52.7%)	621 (58.5%)	1117 (51.5%)	70 (60.0%)	148 (55.4%)	198 (53.0%)	434 (52.5%)	540 (54.8%)	257 (55.6%)	76 (44.7%)	14 (57.1%)
			CEDARS		1322 (53.3%)	820 (51.0%)	571 (49.0%)	693 (49.6%)	425 (58.4%)	464 (53.0%)	858 (53.4%)	2 (50.0%)	113 (57.5%)	192 (53.6%)	5 (60.0%)	50 (62.0%)	222 (39.6%)	738 (56.0%)	341 (56.0%)	981 (52.3%)	16 (75.0%)	79 (64.6%)	143 (62.2%)	238 (52.5%)	375 (53.6%)	278 (50.0%)	141 (46.1%)	51 (43.1%)
			UCLA+CEDARS+CONTROL		3927 (41.8%)	1952 (44.0%)	1603 (44.1%)	1487 (46.6%)	1710 (42.4%)	1519 (41.9%)	2408 (41.7%)	11 (27.3%)	319 (39.5%)	420 (43.1%)	14 (50.0%)	79 (53.2%)	1124 (36.7%)	1948 (44.7%)	1284 (43.1%)	2643 (41.2%)	125 (43.2%)	294 (45.2%)	445 (43.6%)	868 (40.7%)	1146 (43.4%)	703 (40.1%)	270 (36.7%)	74 (40.5%)
		UCLA+CEDARS	UCLA+CEDARS	Intersection of UCLA+CEDARS	3092 (54.2%)	1759 (52.3%)	1487 (50.4%)	1448 (51.7%)	1210 (57.9%)	1194 (55.1%)	1898 (53.6%)	10 (30.0%)	261 (53.3%)	334 (53.6%)	17 (64.7%)	60 (60.0%)	745 (51.1%)	1665 (55.7%)	983 (56.8%)	2109 (53.0%)	110 (65.5%)	240 (56.7%)	327 (58.1%)	657 (53.0%)	936 (54.8%)	543 (54.9%)	222 (44.6%)	56 (35.7%)
			UCLA		1769 (54.3%)	889 (53.3%)	878 (52.3%)	716 (53.8%)	831 (56.3%)	738 (56.4%)	1031 (52.8%)	8 (25.0%)	155 (47.7%)	157 (50.3%)	10 (60.0%)	15 (46.7%)	533 (55.9%)	891 (55.4%)	636 (57.7%)	1133 (52.3%)	90 (63.3%)	156 (51.3%)	205 (52.7%)	410 (52.7%)	549 (56.1%)	258 (56.2%)	88 (46.6%)	13 (38.5%)
			CEDARS		1323 (54.1%)	870 (51.3%)	609 (47.6%)	732 (49.6%)	379 (61.2%)	456 (53.1%)	867 (54.7%)	2 (50.0%)	106 (61.3%)	177 (56.5%)	7 (71.4%)	45 (64.4%)	212 (39.2%)	774 (55.9%)	347 (55.0%)	976 (53.8%)	20 (75.0%)	84 (66.7%)	122 (67.2%)	247 (53.4%)	387 (53.0%)	285 (53.7%)	134 (43.3%)	43 (34.9%)
		UCLA+CEDARS+CONTROL	UCLA+CEDARS+CONTROL	Intersection of all	3282 (49.5%)	2339 (50.0%)	2033 (49.4%)	1955 (50.8%)	789 (51.0%)	1284 (50.2%)	1998 (49.0%)	9 (33.3%)	258 (49.2%)	353 (49.0%)	10 (70.0%)	64 (64.1%)	876 (46.8%)	1707 (50.6%)	1074 (52.9%)	2208 (47.8%)	114 (57.9%)	258 (51.6%)	345 (51.6%)	702 (48.7%)	974 (51.1%)	590 (48.3%)	231 (42.9%)	67 (32.8%)
			UCLA		1771 (53.1%)	1167 (52.8%)	1150 (52.0%)	948 (54.2%)	544 (55.5%)	755 (55.0%)	1016 (51.8%)	7 (28.6%)	138 (44.9%)	150 (54.7%)	5 (80.0%)	15 (53.3%)	577 (56.5%)	879 (52.0%)	655 (57.1%)	1116 (50.8%)	88 (62.5%)	160 (53.8%)	198 (51.5%)	422 (50.5%)	543 (54.7%)	264 (53.8%)	83 (50.6%)	13 (30.8%)
			CEDARS		1289 (53.0%)	1077 (51.4%)	810 (50.1%)	957 (50.2%)	156 (64.1%)	440 (52.3%)	849 (53.4%)	2 (50.0%)	107 (60.7%)	181 (50.3%)	4 (75.0%)	46 (71.7%)	212 (39.6%)	737 (55.1%)	338 (57.4%)	951 (51.4%)	16 (68.8%)	77 (61.0%)	116 (65.5%)	235 (54.9%)	375 (53.6%)	283 (50.5%)	135 (42.2%)	51 (35.3%)
	AUROC	UCLA	UCLA	None	0.65 (0.62-0.67)	0.65 (0.61-0.69)	0.66 (0.62-0.70)	0.65 (0.60-0.70)	0.64 (0.61-0.68)	0.67 (0.63-0.70)	0.63 (0.60-0.67)	1.00 (1.00-1.00)	0.65 (0.56-0.74)	0.62 (0.53-0.71)	0.32 (0.00-0.80)	0.79 (0.48-1.00)	0.64 (0.59-0.68)	0.65 (0.61-0.69)	0.60 (0.56-0.65)	0.67 (0.64-0.70)	0.56 (0.41-0.71)	0.66 (0.58-0.75)	0.61 (0.53-0.68)	0.64 (0.59-0.70)	0.66 (0.61-0.70)	0.64 (0.57-0.71)	0.71 (0.60-0.82)	1.00 (1.00-1.00)
			CEDARS		0.60 (0.58-0.62)	0.62 (0.59-0.64)	0.61 (0.58-0.65)	0.61 (0.58-0.64)	0.62 (0.59-0.65)	0.57 (0.54-0.61)	0.62 (0.60-0.65)	1.00 (1.00-1.00)	0.56 (0.48-0.64)	0.57 (0.51-0.62)	0.70 (0.30-1.00)	0.66 (0.53-0.78)	0.62 (0.57-0.67)	0.61 (0.59-0.64)	0.58 (0.54-0.62)	0.60 (0.57-0.62)	0.53 (0.32-0.73)	0.55 (0.45-0.64)	0.57 (0.50-0.63)	0.58 (0.52-0.63)	0.56 (0.52-0.60)	0.55 (0.50-0.59)	0.60 (0.54-0.66)	0.68 (0.57-0.78)
			UCLA+CONTROL		0.63 (0.61-0.65)	0.63 (0.60-0.67)	0.65 (0.61-0.68)	0.63 (0.58-0.67)	0.63 (0.60-0.66)	0.64 (0.60-0.67)	0.62 (0.59-0.65)	1.00 (1.00-1.00)	0.64 (0.55-0.73)	0.56 (0.49-0.63)	0.52 (0.12-0.93)	0.82 (0.62-0.96)	0.61 (0.57-0.65)	0.65 (0.61-0.68)	0.57 (0.53-0.61)	0.66 (0.63-0.69)	0.50 (0.39-0.62)	0.60 (0.52-0.68)	0.57 (0.50-0.64)	0.64 (0.58-0.68)	0.64 (0.60-0.68)	0.66 (0.60-0.71)	0.65 (0.54-0.77)	0.88 (0.67-1.00)
		CEDARS	CEDARS	None	0.74 (0.72-0.77)	0.76 (0.73-0.79)	0.80 (0.77-0.83)	0.76 (0.73-0.79)	0.64 (0.54-0.73)	0.74 (0.69-0.78)	0.75 (0.72-0.78)	1.00 (1.00-1.00)	0.76 (0.68-0.85)	0.65 (0.57-0.73)	0.49 (0.00-1.00)	0.81 (0.67-0.93)	0.77 (0.71-0.83)	0.75 (0.72-0.79)	0.79 (0.74-0.83)	0.73 (0.70-0.76)	0.83 (0.58-1.00)	0.80 (0.69-0.89)	0.76 (0.67-0.84)	0.74 (0.68-0.80)	0.78 (0.74-0.83)	0.68 (0.62-0.74)	0.65 (0.56-0.74)	0.71 (0.54-0.86)
			UCLA		0.57 (0.55-0.59)	0.56 (0.54-0.58)	0.56 (0.53-0.58)	0.57 (0.55-0.59)	0.65 (0.62-0.69)	0.58 (0.55-0.61)	0.57 (0.55-0.60)	0.79 (0.52-1.00)	0.60 (0.54-0.66)	0.58 (0.52-0.64)	0.83 (0.56-1.00)	0.30 (0.13-0.49)	0.59 (0.56-0.62)	0.58 (0.55-0.61)	0.57 (0.54-0.60)	0.59 (0.56-0.61)	0.62 (0.53-0.71)	0.59 (0.52-0.65)	0.58 (0.52-0.63)	0.58 (0.54-0.62)	0.56 (0.53-0.59)	0.57 (0.52-0.61)	0.55 (0.47-0.63)	0.62 (0.45-0.78)
			UCLA+CONTROL		0.53 (0.52-0.55)	0.52 (0.50-0.54)	0.53 (0.50-0.55)	0.54 (0.52-0.57)	0.59 (0.56-0.62)	0.53 (0.51-0.56)	0.53 (0.51-0.55)	0.77 (0.52-0.98)	0.55 (0.49-0.61)	0.53 (0.47-0.59)	0.82 (0.59-1.00)	0.38 (0.22-0.55)	0.50 (0.47-0.53)	0.55 (0.53-0.58)	0.51 (0.48-0.53)	0.55 (0.53-0.57)	0.52 (0.45-0.59)	0.52 (0.47-0.58)	0.50 (0.45-0.55)	0.52 (0.49-0.55)	0.53 (0.50-0.56)	0.57 (0.53-0.60)	0.55 (0.48-0.62)	0.65 (0.50-0.79)
		UCLA+CEDARS	UCLA+CEDARS	None	0.68 (0.66-0.70)	0.68 (0.66-0.71)	0.69 (0.66-0.71)	0.70 (0.67-0.72)	0.66 (0.63-0.69)	0.65 (0.62-0.68)	0.69 (0.67-0.71)	0.53 (0.00-1.00)	0.68 (0.62-0.75)	0.65 (0.59-0.71)	0.91 (0.70-1.00)	0.72 (0.57-0.84)	0.68 (0.64-0.72)	0.68 (0.65-0.70)	0.65 (0.61-0.68)	0.69 (0.66-0.71)	0.62 (0.49-0.74)	0.70 (0.63-0.77)	0.67 (0.61-0.73)	0.66 (0.62-0.70)	0.68 (0.64-0.71)	0.65 (0.61-0.70)	0.70 (0.63-0.76)	0.80 (0.67-0.91)
			UCLA		0.66 (0.63-0.69)	0.65 (0.61-0.68)	0.65 (0.61-0.68)	0.65 (0.62-0.69)	0.68 (0.64-0.71)	0.65 (0.61-0.69)	0.67 (0.64-0.71)	0.44 (0.00-1.00)	0.68 (0.60-0.76)	0.65 (0.56-0.74)	0.84 (0.50-1.00)	0.68 (0.38-0.94)	0.65 (0.61-0.70)	0.66 (0.63-0.70)	0.63 (0.59-0.68)	0.68 (0.65-0.71)	0.62 (0.49-0.74)	0.72 (0.64-0.80)	0.61 (0.52-0.69)	0.64 (0.59-0.70)	0.67 (0.62-0.71)	0.66 (0.59-0.72)	0.70 (0.59-0.81)	0.86 (0.55-1.00)
			CEDARS		0.71 (0.68-0.74)	0.73 (0.70-0.77)	0.76 (0.72-0.80)	0.74 (0.71-0.78)	0.64 (0.58-0.69)	0.67 (0.62-0.71)	0.73 (0.69-0.76)	1.00 (1.00-1.00)	0.70 (0.59-0.80)	0.66 (0.57-0.74)	1.00 (1.00-1.00)	0.73 (0.56-0.87)	0.74 (0.67-0.80)	0.70 (0.67-0.74)	0.69 (0.64-0.75)	0.71 (0.68-0.75)	0.63 (0.33-0.89)	0.67 (0.53-0.79)	0.76 (0.67-0.85)	0.72 (0.65-0.78)	0.70 (0.65-0.76)	0.65 (0.59-0.71)	0.70 (0.60-0.78)	0.77 (0.62-0.91)
			UCLA+CEDARS+CONTROL		0.66 (0.65-0.68)	0.67 (0.65-0.70)	0.68 (0.66-0.71)	0.68 (0.66-0.71)	0.65 (0.62-0.68)	0.64 (0.61-0.67)	0.68 (0.66-0.70)	0.61 (0.09-1.00)	0.66 (0.60-0.72)	0.61 (0.55-0.66)	0.91 (0.70-1.00)	0.76 (0.65-0.87)	0.66 (0.63-0.70)	0.67 (0.65-0.70)	0.64 (0.61-0.66)	0.68 (0.65-0.70)	0.61 (0.52-0.70)	0.65 (0.59-0.71)	0.64 (0.59-0.69)	0.66 (0.62-0.70)	0.67 (0.64-0.70)	0.66 (0.62-0.70)	0.68 (0.61-0.74)	0.79 (0.67-0.91)
		UCLA+CEDARS+CONTROL	UCLA+CEDARS+CONTROL	None	0.74 (0.72-0.75)	0.74 (0.72-0.76)	0.74 (0.72-0.76)	0.73 (0.70-0.75)	0.74 (0.70-0.77)	0.75 (0.73-0.78)	0.73 (0.71-0.75)	0.88 (0.56-1.00)	0.73 (0.66-0.79)	0.75 (0.69-0.80)	0.96 (0.78-1.00)	0.71 (0.58-0.83)	0.76 (0.73-0.79)	0.72 (0.70-0.75)	0.73 (0.70-0.76)	0.74 (0.72-0.76)	0.67 (0.57-0.78)	0.72 (0.67-0.79)	0.76 (0.71-0.81)	0.74 (0.70-0.77)	0.73 (0.70-0.77)	0.73 (0.69-0.77)	0.75 (0.69-0.81)	0.76 (0.62-0.87)
			UCLA		0.67 (0.64-0.69)	0.67 (0.64-0.70)	0.67 (0.64-0.70)	0.66 (0.63-0.70)	0.66 (0.62-0.70)	0.70 (0.67-0.74)	0.64 (0.61-0.68)	0.79 (0.33-1.00)	0.67 (0.58-0.76)	0.69 (0.61-0.77)	0.75 (0.25-1.00)	0.61 (0.31-0.91)	0.69 (0.65-0.73)	0.64 (0.60-0.68)	0.65 (0.61-0.69)	0.67 (0.64-0.70)	0.57 (0.44-0.70)	0.63 (0.55-0.71)	0.65 (0.57-0.73)	0.68 (0.62-0.73)	0.66 (0.62-0.71)	0.68 (0.61-0.74)	0.74 (0.63-0.84)	0.83 (0.50-1.00)
			CEDARS		0.75 (0.73-0.78)	0.77 (0.74-0.80)	0.80 (0.76-0.82)	0.76 (0.73-0.79)	0.68 (0.59-0.77)	0.75 (0.70-0.79)	0.75 (0.72-0.78)	1.00 (1.00-1.00)	0.73 (0.62-0.82)	0.75 (0.67-0.81)	1.00 (1.00-1.00)	0.70 (0.55-0.84)	0.76 (0.69-0.82)	0.75 (0.71-0.79)	0.74 (0.69-0.79)	0.75 (0.72-0.78)	0.70 (0.40-0.95)	0.74 (0.62-0.86)	0.80 (0.71-0.87)	0.74 (0.68-0.80)	0.77 (0.72-0.81)	0.71 (0.66-0.77)	0.71 (0.61-0.80)	0.72 (0.56-0.87)
		UCLA	UCLA	Intersection of all	0.65 (0.63-0.68)	0.65 (0.61-0.69)	0.66 (0.63-0.70)	0.65 (0.60-0.69)	0.65 (0.61-0.69)	0.66 (0.62-0.69)	0.65 (0.62-0.69)	0.71 (0.17-1.00)	0.71 (0.62-0.79)	0.67 (0.58-0.75)	0.57 (0.00-1.00)	0.67 (0.33-0.96)	0.62 (0.58-0.67)	0.66 (0.62-0.69)	0.62 (0.57-0.66)	0.67 (0.64-0.70)	0.57 (0.43-0.71)	0.64 (0.56-0.73)	0.63 (0.55-0.71)	0.64 (0.59-0.69)	0.66 (0.62-0.71)	0.63 (0.57-0.70)	0.73 (0.62-0.82)	0.86 (0.50-1.00)
			CEDARS		0.56 (0.54-0.58)	0.58 (0.56-0.61)	0.59 (0.55-0.62)	0.59 (0.56-0.62)	0.58 (0.54-0.61)	0.56 (0.52-0.59)	0.56 (0.54-0.59)	0.50 (0.00-1.00)	0.49 (0.41-0.57)	0.59 (0.53-0.64)	0.79 (0.20-1.00)	0.58 (0.47-0.71)	0.60 (0.54-0.65)	0.55 (0.52-0.58)	0.53 (0.48-0.57)	0.56 (0.53-0.58)	0.61 (0.42-0.78)	0.57 (0.48-0.65)	0.51 (0.44-0.59)	0.53 (0.48-0.59)	0.57 (0.53-0.62)	0.53 (0.48-0.57)	0.59 (0.53-0.65)	0.60 (0.49-0.70)
			UCLA+CONTROL		0.65 (0.63-0.67)	0.64 (0.61-0.67)	0.66 (0.62-0.69)	0.63 (0.59-0.67)	0.65 (0.62-0.68)	0.64 (0.61-0.68)	0.65 (0.63-0.68)	0.78 (0.38-1.00)	0.71 (0.64-0.79)	0.61 (0.53-0.68)	0.62 (0.21-1.00)	0.65 (0.39-0.87)	0.62 (0.58-0.66)	0.66 (0.63-0.69)	0.60 (0.56-0.64)	0.67 (0.65-0.70)	0.57 (0.46-0.68)	0.62 (0.54-0.70)	0.63 (0.57-0.69)	0.65 (0.60-0.69)	0.67 (0.63-0.71)	0.63 (0.57-0.69)	0.60 (0.49-0.71)	0.59 (0.17-1.00)
		UCLA	UCLA	Intersection of UCLA+CEDARS	0.66 (0.63-0.68)	0.65 (0.61-0.69)	0.66 (0.62-0.70)	0.64 (0.59-0.68)	0.66 (0.63-0.69)	0.66 (0.62-0.70)	0.65 (0.62-0.69)	0.42 (0.00-0.86)	0.68 (0.58-0.78)	0.61 (0.51-0.70)	0.41 (0.00-0.83)	0.64 (0.27-0.93)	0.64 (0.60-0.69)	0.67 (0.63-0.71)	0.62 (0.58-0.66)	0.67 (0.64-0.70)	0.54 (0.41-0.69)	0.68 (0.60-0.76)	0.63 (0.54-0.70)	0.64 (0.59-0.69)	0.68 (0.64-0.72)	0.65 (0.57-0.71)	0.67 (0.54-0.78)	0.48 (0.00-1.00)
			CEDARS		0.59 (0.57-0.61)	0.59 (0.57-0.62)	0.59 (0.56-0.62)	0.61 (0.58-0.64)	0.59 (0.55-0.62)	0.56 (0.53-0.60)	0.60 (0.57-0.62)	0.50 (0.00-1.00)	0.49 (0.42-0.57)	0.61 (0.54-0.66)	0.81 (0.50-1.00)	0.62 (0.48-0.74)	0.63 (0.58-0.68)	0.57 (0.54-0.60)	0.58 (0.54-0.62)	0.58 (0.56-0.60)	0.64 (0.43-0.84)	0.60 (0.51-0.69)	0.58 (0.50-0.66)	0.56 (0.50-0.61)	0.57 (0.53-0.61)	0.56 (0.52-0.61)	0.57 (0.51-0.63)	0.60 (0.49-0.71)
		CEDARS	CEDARS	Intersection of all	0.74 (0.72-0.77)	0.75 (0.73-0.78)	0.80 (0.77-0.83)	0.76 (0.73-0.79)	0.63 (0.54-0.72)	0.74 (0.69-0.78)	0.74 (0.71-0.77)	0.00 (0.00-0.00)	0.76 (0.67-0.86)	0.63 (0.55-0.71)	1.00 (1.00-1.00)	0.79 (0.64-0.92)	0.76 (0.70-0.82)	0.76 (0.72-0.79)	0.80 (0.75-0.84)	0.72 (0.69-0.75)	0.84 (0.60-1.00)	0.78 (0.65-0.88)	0.78 (0.70-0.86)	0.72 (0.66-0.79)	0.79 (0.74-0.83)	0.68 (0.62-0.75)	0.63 (0.54-0.72)	0.72 (0.54-0.88)
			UCLA		0.58 (0.57-0.60)	0.57 (0.55-0.59)	0.57 (0.55-0.59)	0.59 (0.57-0.62)	0.63 (0.59-0.66)	0.59 (0.56-0.61)	0.58 (0.56-0.61)	0.80 (0.55-1.00)	0.61 (0.54-0.67)	0.58 (0.52-0.64)	0.84 (0.55-1.00)	0.39 (0.20-0.60)	0.61 (0.58-0.64)	0.58 (0.55-0.60)	0.59 (0.55-0.62)	0.59 (0.57-0.61)	0.61 (0.52-0.69)	0.58 (0.51-0.63)	0.59 (0.54-0.65)	0.59 (0.55-0.63)	0.58 (0.54-0.61)	0.59 (0.54-0.63)	0.57 (0.50-0.65)	0.56 (0.38-0.72)
			UCLA+CONTROL		0.55 (0.54-0.57)	0.54 (0.52-0.56)	0.54 (0.52-0.57)	0.57 (0.55-0.59)	0.59 (0.56-0.62)	0.55 (0.52-0.57)	0.55 (0.53-0.58)	0.75 (0.52-0.96)	0.55 (0.49-0.60)	0.53 (0.48-0.59)	0.81 (0.57-0.98)	0.48 (0.32-0.64)	0.55 (0.53-0.58)	0.55 (0.53-0.57)	0.53 (0.50-0.56)	0.57 (0.54-0.59)	0.49 (0.41-0.57)	0.50 (0.44-0.56)	0.49 (0.44-0.54)	0.53 (0.49-0.56)	0.57 (0.54-0.59)	0.61 (0.57-0.65)	0.60 (0.53-0.67)	0.63 (0.49-0.77)
		CEDARS	CEDARS	Intersection of UCLA+CEDARS	0.75 (0.72-0.77)	0.76 (0.73-0.78)	0.80 (0.77-0.83)	0.76 (0.73-0.79)	0.65 (0.56-0.74)	0.74 (0.69-0.78)	0.75 (0.72-0.78)	1.00 (1.00-1.00)	0.76 (0.66-0.85)	0.64 (0.55-0.72)	1.00 (1.00-1.00)	0.74 (0.58-0.89)	0.78 (0.73-0.84)	0.75 (0.72-0.79)	0.80 (0.75-0.84)	0.73 (0.70-0.76)	0.86 (0.64-1.00)	0.76 (0.64-0.87)	0.79 (0.71-0.87)	0.73 (0.67-0.79)	0.79 (0.74-0.83)	0.70 (0.63-0.76)	0.65 (0.56-0.74)	0.63 (0.45-0.81)
			UCLA		0.59 (0.58-0.61)	0.58 (0.55-0.60)	0.57 (0.55-0.60)	0.59 (0.56-0.61)	0.64 (0.61-0.67)	0.59 (0.56-0.62)	0.60 (0.57-0.62)	0.75 (0.48-1.00)	0.57 (0.51-0.64)	0.62 (0.56-0.68)	1.00 (1.00-1.00)	0.39 (0.21-0.58)	0.60 (0.57-0.63)	0.59 (0.57-0.62)	0.58 (0.55-0.62)	0.60 (0.58-0.62)	0.61 (0.52-0.70)	0.59 (0.53-0.66)	0.59 (0.53-0.64)	0.61 (0.57-0.65)	0.58 (0.55-0.62)	0.60 (0.55-0.64)	0.56 (0.48-0.64)	0.55 (0.38-0.72)
		UCLA+CEDARS	UCLA+CEDARS	Intersection of all	0.66 (0.64-0.68)	0.67 (0.64-0.70)	0.69 (0.66-0.72)	0.68 (0.66-0.71)	0.65 (0.61-0.68)	0.66 (0.63-0.69)	0.67 (0.64-0.69)	0.22 (0.00-0.60)	0.68 (0.62-0.75)	0.63 (0.57-0.69)	0.59 (0.00-1.00)	0.70 (0.57-0.82)	0.68 (0.64-0.72)	0.66 (0.63-0.68)	0.66 (0.62-0.69)	0.66 (0.64-0.68)	0.61 (0.48-0.74)	0.69 (0.61-0.75)	0.65 (0.59-0.71)	0.67 (0.63-0.71)	0.67 (0.64-0.70)	0.64 (0.59-0.69)	0.62 (0.55-0.69)	0.66 (0.52-0.79)
			UCLA		0.65 (0.63-0.68)	0.65 (0.61-0.68)	0.66 (0.62-0.70)	0.65 (0.60-0.69)	0.65 (0.61-0.69)	0.67 (0.63-0.71)	0.64 (0.61-0.67)	0.40 (0.00-0.96)	0.69 (0.61-0.78)	0.64 (0.54-0.73)	0.00 (0.00-0.00)	0.54 (0.23-0.81)	0.65 (0.60-0.69)	0.65 (0.62-0.69)	0.63 (0.59-0.68)	0.66 (0.63-0.69)	0.60 (0.45-0.75)	0.69 (0.60-0.78)	0.61 (0.53-0.69)	0.66 (0.60-0.71)	0.65 (0.60-0.69)	0.65 (0.58-0.72)	0.67 (0.55-0.79)	0.72 (0.39-0.98)
			CEDARS		0.68 (0.65-0.71)	0.70 (0.66-0.73)	0.75 (0.71-0.79)	0.72 (0.68-0.75)	0.64 (0.59-0.69)	0.64 (0.59-0.69)	0.70 (0.67-0.74)	0.00 (0.00-0.00)	0.70 (0.61-0.79)	0.62 (0.54-0.70)	0.83 (0.25-1.00)	0.75 (0.61-0.88)	0.70 (0.63-0.77)	0.67 (0.63-0.71)	0.70 (0.65-0.76)	0.67 (0.64-0.70)	0.63 (0.27-0.96)	0.66 (0.51-0.78)	0.72 (0.63-0.80)	0.68 (0.62-0.75)	0.71 (0.65-0.76)	0.62 (0.56-0.68)	0.60 (0.51-0.69)	0.64 (0.48-0.78)
			UCLA+CEDARS+CONTROL		0.67 (0.65-0.68)	0.66 (0.63-0.68)	0.69 (0.66-0.71)	0.67 (0.65-0.70)	0.67 (0.64-0.69)	0.66 (0.63-0.69)	0.67 (0.65-0.69)	0.24 (0.00-0.62)	0.69 (0.64-0.75)	0.60 (0.54-0.65)	0.76 (0.42-1.00)	0.72 (0.59-0.84)	0.67 (0.64-0.71)	0.67 (0.65-0.69)	0.66 (0.63-0.68)	0.67 (0.65-0.69)	0.63 (0.53-0.72)	0.66 (0.60-0.72)	0.65 (0.60-0.70)	0.67 (0.64-0.71)	0.67 (0.64-0.71)	0.67 (0.63-0.71)	0.63 (0.56-0.69)	0.68 (0.54-0.80)
		UCLA+CEDARS	UCLA+CEDARS	Intersection of UCLA+CEDARS	0.67 (0.65-0.68)	0.67 (0.64-0.69)	0.67 (0.65-0.70)	0.68 (0.65-0.71)	0.66 (0.63-0.69)	0.64 (0.61-0.67)	0.68 (0.66-0.70)	0.51 (0.17-0.88)	0.65 (0.59-0.72)	0.63 (0.57-0.69)	0.84 (0.61-1.00)	0.70 (0.54-0.84)	0.67 (0.64-0.71)	0.67 (0.64-0.70)	0.64 (0.60-0.67)	0.68 (0.66-0.70)	0.61 (0.48-0.72)	0.66 (0.59-0.73)	0.67 (0.61-0.73)	0.66 (0.62-0.70)	0.67 (0.63-0.70)	0.66 (0.62-0.71)	0.64 (0.57-0.72)	0.73 (0.59-0.85)
			UCLA		0.65 (0.63-0.68)	0.63 (0.59-0.67)	0.63 (0.59-0.67)	0.64 (0.59-0.68)	0.67 (0.63-0.71)	0.63 (0.59-0.67)	0.67 (0.63-0.70)	0.50 (0.00-0.86)	0.65 (0.56-0.73)	0.64 (0.55-0.73)	0.79 (0.42-1.00)	0.69 (0.34-0.93)	0.64 (0.59-0.69)	0.66 (0.62-0.69)	0.62 (0.57-0.66)	0.67 (0.64-0.70)	0.60 (0.47-0.73)	0.65 (0.56-0.73)	0.62 (0.54-0.69)	0.64 (0.58-0.70)	0.65 (0.60-0.69)	0.66 (0.59-0.73)	0.67 (0.55-0.79)	0.75 (0.40-1.00)
			CEDARS		0.70 (0.67-0.72)	0.72 (0.69-0.75)	0.75 (0.71-0.79)	0.72 (0.69-0.76)	0.63 (0.57-0.69)	0.66 (0.61-0.71)	0.71 (0.68-0.75)	1.00 (1.00-1.00)	0.70 (0.59-0.80)	0.63 (0.54-0.72)	0.81 (0.25-1.00)	0.71 (0.54-0.86)	0.74 (0.67-0.80)	0.70 (0.66-0.73)	0.70 (0.64-0.75)	0.70 (0.67-0.73)	0.50 (0.21-0.76)	0.65 (0.51-0.78)	0.76 (0.67-0.85)	0.69 (0.62-0.76)	0.70 (0.65-0.75)	0.65 (0.59-0.71)	0.63 (0.53-0.73)	0.71 (0.54-0.86)
		UCLA+CEDARS+CONTROL	UCLA+CEDARS+CONTROL	Intersection of all	0.72 (0.70-0.73)	0.71 (0.69-0.73)	0.71 (0.69-0.74)	0.70 (0.68-0.72)	0.72 (0.69-0.76)	0.72 (0.69-0.75)	0.72 (0.69-0.74)	0.77 (0.35-1.00)	0.69 (0.62-0.75)	0.70 (0.64-0.75)	1.00 (1.00-1.00)	0.67 (0.54-0.80)	0.73 (0.70-0.77)	0.71 (0.69-0.73)	0.71 (0.68-0.74)	0.72 (0.70-0.74)	0.68 (0.58-0.78)	0.69 (0.63-0.75)	0.73 (0.68-0.78)	0.72 (0.68-0.76)	0.71 (0.67-0.74)	0.72 (0.67-0.76)	0.73 (0.66-0.79)	0.72 (0.57-0.85)
			UCLA		0.65 (0.62-0.68)	0.65 (0.62-0.68)	0.66 (0.63-0.69)	0.65 (0.61-0.68)	0.64 (0.59-0.69)	0.67 (0.63-0.70)	0.64 (0.61-0.68)	0.60 (0.00-1.00)	0.63 (0.53-0.71)	0.64 (0.55-0.73)	1.00 (1.00-1.00)	0.47 (0.18-0.79)	0.67 (0.62-0.71)	0.64 (0.60-0.68)	0.63 (0.59-0.67)	0.66 (0.63-0.69)	0.59 (0.47-0.71)	0.61 (0.53-0.70)	0.64 (0.56-0.71)	0.66 (0.61-0.71)	0.64 (0.59-0.69)	0.66 (0.60-0.72)	0.73 (0.62-0.83)	0.79 (0.33-1.00)
			CEDARS		0.72 (0.69-0.75)	0.73 (0.70-0.76)	0.75 (0.72-0.78)	0.73 (0.70-0.76)	0.69 (0.60-0.77)	0.70 (0.65-0.75)	0.73 (0.69-0.76)	1.00 (1.00-1.00)	0.68 (0.57-0.79)	0.69 (0.62-0.77)	1.00 (1.00-1.00)	0.66 (0.50-0.82)	0.74 (0.67-0.81)	0.72 (0.68-0.75)	0.72 (0.66-0.77)	0.72 (0.68-0.75)	0.61 (0.27-0.91)	0.67 (0.53-0.79)	0.72 (0.62-0.82)	0.72 (0.65-0.78)	0.73 (0.67-0.78)	0.69 (0.63-0.75)	0.68 (0.59-0.77)	0.69 (0.50-0.84)
	PRAUC	UCLA	UCLA	None	0.67 (0.63-0.70)	0.65 (0.59-0.70)	0.64 (0.59-0.70)	0.65 (0.59-0.71)	0.70 (0.66-0.74)	0.69 (0.64-0.74)	0.65 (0.61-0.69)	1.00 (1.00-1.00)	0.60 (0.47-0.72)	0.66 (0.55-0.77)	0.75 (0.42-0.96)	0.89 (0.67-1.00)	0.68 (0.63-0.73)	0.67 (0.62-0.71)	0.67 (0.62-0.72)	0.67 (0.62-0.71)	0.69 (0.54-0.83)	0.71 (0.61-0.79)	0.62 (0.52-0.72)	0.64 (0.57-0.71)	0.70 (0.64-0.75)	0.69 (0.61-0.78)	0.71 (0.56-0.83)	1.00 (1.00-1.00)
			CEDARS		0.62 (0.60-0.65)	0.60 (0.56-0.63)	0.58 (0.53-0.63)	0.58 (0.54-0.62)	0.69 (0.65-0.73)	0.58 (0.54-0.63)	0.65 (0.62-0.68)	1.00 (1.00-1.00)	0.64 (0.56-0.73)	0.58 (0.52-0.65)	0.91 (0.71-1.00)	0.77 (0.66-0.87)	0.56 (0.49-0.62)	0.65 (0.62-0.69)	0.67 (0.61-0.71)	0.61 (0.58-0.64)	0.71 (0.53-0.87)	0.71 (0.62-0.80)	0.71 (0.64-0.78)	0.65 (0.59-0.71)	0.63 (0.58-0.68)	0.56 (0.50-0.61)	0.52 (0.44-0.60)	0.56 (0.41-0.70)
			UCLA+CONTROL		0.50 (0.47-0.53)	0.51 (0.46-0.57)	0.53 (0.48-0.58)	0.54 (0.48-0.61)	0.53 (0.49-0.57)	0.51 (0.46-0.56)	0.49 (0.45-0.54)	1.00 (1.00-1.00)	0.44 (0.33-0.57)	0.43 (0.34-0.53)	0.68 (0.32-0.98)	0.78 (0.52-0.96)	0.48 (0.42-0.54)	0.55 (0.50-0.60)	0.48 (0.43-0.53)	0.51 (0.47-0.56)	0.45 (0.32-0.59)	0.48 (0.38-0.58)	0.42 (0.33-0.52)	0.49 (0.42-0.55)	0.55 (0.49-0.61)	0.53 (0.45-0.62)	0.53 (0.37-0.68)	0.73 (0.27-1.00)
		CEDARS	CEDARS	None	0.79 (0.76-0.82)	0.80 (0.76-0.83)	0.83 (0.79-0.86)	0.79 (0.75-0.82)	0.77 (0.68-0.86)	0.80 (0.75-0.84)	0.79 (0.75-0.82)	1.00 (1.00-1.00)	0.81 (0.70-0.91)	0.75 (0.67-0.83)	0.84 (0.51-1.00)	0.92 (0.83-0.97)	0.74 (0.65-0.82)	0.81 (0.77-0.84)	0.83 (0.78-0.88)	0.78 (0.74-0.81)	0.92 (0.75-1.00)	0.89 (0.79-0.95)	0.88 (0.82-0.93)	0.78 (0.71-0.85)	0.81 (0.76-0.86)	0.72 (0.64-0.79)	0.66 (0.54-0.76)	0.72 (0.51-0.90)
			UCLA		0.60 (0.58-0.63)	0.58 (0.56-0.61)	0.58 (0.55-0.61)	0.60 (0.57-0.64)	0.71 (0.66-0.75)	0.61 (0.57-0.65)	0.60 (0.57-0.63)	0.64 (0.22-1.00)	0.60 (0.52-0.68)	0.62 (0.55-0.69)	0.89 (0.64-1.00)	0.52 (0.36-0.71)	0.63 (0.59-0.68)	0.60 (0.57-0.64)	0.64 (0.60-0.68)	0.59 (0.56-0.62)	0.75 (0.66-0.83)	0.61 (0.53-0.69)	0.63 (0.56-0.69)	0.62 (0.57-0.67)	0.60 (0.56-0.64)	0.61 (0.55-0.67)	0.46 (0.36-0.56)	0.55 (0.36-0.77)
			UCLA+CONTROL		0.44 (0.42-0.46)	0.46 (0.44-0.49)	0.49 (0.46-0.51)	0.52 (0.50-0.55)	0.48 (0.44-0.52)	0.45 (0.42-0.48)	0.44 (0.41-0.46)	0.59 (0.17-0.97)	0.45 (0.38-0.52)	0.45 (0.38-0.52)	0.73 (0.41-1.00)	0.38 (0.25-0.53)	0.41 (0.37-0.44)	0.47 (0.44-0.50)	0.45 (0.42-0.48)	0.44 (0.41-0.47)	0.55 (0.47-0.64)	0.45 (0.38-0.51)	0.44 (0.38-0.50)	0.44 (0.40-0.49)	0.45 (0.41-0.49)	0.46 (0.41-0.51)	0.34 (0.27-0.42)	0.47 (0.29-0.67)
		UCLA+CEDARS	UCLA+CEDARS	None	0.70 (0.67-0.72)	0.69 (0.65-0.72)	0.68 (0.64-0.71)	0.70 (0.66-0.73)	0.71 (0.68-0.75)	0.69 (0.65-0.72)	0.70 (0.67-0.73)	0.53 (0.10-1.00)	0.70 (0.62-0.77)	0.65 (0.57-0.73)	0.97 (0.87-1.00)	0.80 (0.66-0.91)	0.68 (0.63-0.73)	0.71 (0.68-0.74)	0.70 (0.66-0.74)	0.69 (0.66-0.72)	0.74 (0.62-0.85)	0.75 (0.67-0.82)	0.70 (0.63-0.78)	0.67 (0.62-0.72)	0.71 (0.66-0.75)	0.70 (0.65-0.75)	0.65 (0.56-0.75)	0.74 (0.53-0.89)
			UCLA		0.69 (0.66-0.72)	0.67 (0.62-0.72)	0.66 (0.62-0.71)	0.69 (0.64-0.73)	0.72 (0.68-0.77)	0.70 (0.65-0.74)	0.69 (0.65-0.73)	0.50 (0.12-1.00)	0.68 (0.56-0.78)	0.64 (0.53-0.74)	0.94 (0.73-1.00)	0.73 (0.36-0.95)	0.69 (0.64-0.75)	0.71 (0.66-0.75)	0.70 (0.65-0.75)	0.69 (0.65-0.73)	0.72 (0.60-0.85)	0.75 (0.65-0.84)	0.62 (0.53-0.72)	0.66 (0.59-0.73)	0.72 (0.66-0.77)	0.73 (0.65-0.79)	0.70 (0.56-0.82)	0.89 (0.61-1.00)
			CEDARS		0.72 (0.69-0.76)	0.73 (0.69-0.77)	0.72 (0.67-0.77)	0.73 (0.69-0.78)	0.72 (0.65-0.79)	0.68 (0.62-0.74)	0.74 (0.70-0.79)	1.00 (1.00-1.00)	0.77 (0.65-0.86)	0.70 (0.60-0.80)	1.00 (1.00-1.00)	0.83 (0.69-0.95)	0.64 (0.53-0.74)	0.74 (0.69-0.78)	0.72 (0.65-0.79)	0.73 (0.69-0.77)	0.87 (0.70-0.98)	0.78 (0.65-0.89)	0.85 (0.75-0.92)	0.73 (0.65-0.80)	0.71 (0.64-0.77)	0.69 (0.61-0.76)	0.63 (0.49-0.75)	0.68 (0.44-0.89)
			UCLA+CEDARS+CONTROL		0.58 (0.55-0.60)	0.60 (0.56-0.63)	0.60 (0.57-0.64)	0.64 (0.60-0.67)	0.59 (0.55-0.62)	0.55 (0.51-0.60)	0.59 (0.56-0.62)	0.53 (0.09-1.00)	0.58 (0.49-0.67)	0.51 (0.44-0.58)	0.96 (0.85-1.00)	0.78 (0.65-0.89)	0.51 (0.46-0.56)	0.63 (0.59-0.66)	0.56 (0.51-0.60)	0.59 (0.56-0.62)	0.61 (0.49-0.72)	0.58 (0.50-0.67)	0.55 (0.48-0.63)	0.56 (0.50-0.61)	0.60 (0.56-0.65)	0.59 (0.54-0.65)	0.56 (0.45-0.65)	0.71 (0.50-0.87)
		UCLA+CEDARS+CONTROL	UCLA+CEDARS+CONTROL	None	0.72 (0.69-0.74)	0.72 (0.69-0.75)	0.72 (0.69-0.75)	0.72 (0.69-0.75)	0.73 (0.67-0.77)	0.74 (0.71-0.78)	0.71 (0.68-0.74)	0.83 (0.33-1.00)	0.71 (0.63-0.79)	0.72 (0.64-0.79)	0.98 (0.90-1.00)	0.81 (0.66-0.93)	0.73 (0.68-0.77)	0.72 (0.68-0.75)	0.74 (0.70-0.78)	0.71 (0.68-0.74)	0.74 (0.63-0.84)	0.73 (0.64-0.80)	0.74 (0.66-0.82)	0.71 (0.65-0.76)	0.73 (0.68-0.77)	0.72 (0.67-0.77)	0.69 (0.60-0.78)	0.63 (0.46-0.81)
			UCLA		0.69 (0.66-0.72)	0.68 (0.64-0.72)	0.68 (0.64-0.72)	0.69 (0.65-0.74)	0.72 (0.66-0.77)	0.74 (0.69-0.78)	0.67 (0.62-0.71)	0.70 (0.25-1.00)	0.65 (0.53-0.76)	0.74 (0.64-0.83)	0.93 (0.70-1.00)	0.69 (0.37-0.95)	0.74 (0.69-0.79)	0.66 (0.61-0.71)	0.71 (0.66-0.76)	0.68 (0.64-0.72)	0.71 (0.59-0.83)	0.70 (0.59-0.79)	0.64 (0.54-0.75)	0.67 (0.60-0.75)	0.70 (0.64-0.75)	0.74 (0.66-0.80)	0.76 (0.62-0.87)	0.77 (0.27-1.00)
			CEDARS		0.77 (0.74-0.81)	0.78 (0.74-0.81)	0.79 (0.75-0.83)	0.76 (0.72-0.80)	0.79 (0.71-0.87)	0.77 (0.71-0.82)	0.78 (0.74-0.82)	1.00 (1.00-1.00)	0.79 (0.68-0.89)	0.73 (0.62-0.83)	1.00 (1.00-1.00)	0.88 (0.79-0.95)	0.69 (0.59-0.78)	0.80 (0.76-0.84)	0.81 (0.75-0.86)	0.76 (0.72-0.80)	0.88 (0.69-0.99)	0.78 (0.63-0.90)	0.88 (0.81-0.94)	0.79 (0.72-0.85)	0.80 (0.74-0.86)	0.72 (0.64-0.79)	0.64 (0.51-0.77)	0.63 (0.39-0.83)
		UCLA	UCLA	Intersection of all	0.66 (0.63-0.70)	0.64 (0.59-0.69)	0.64 (0.59-0.70)	0.64 (0.58-0.70)	0.68 (0.64-0.73)	0.66 (0.61-0.71)	0.67 (0.62-0.71)	0.73 (0.20-1.00)	0.72 (0.62-0.81)	0.65 (0.53-0.76)	0.82 (0.49-1.00)	0.77 (0.47-0.99)	0.65 (0.58-0.71)	0.67 (0.63-0.72)	0.67 (0.62-0.71)	0.66 (0.62-0.71)	0.70 (0.54-0.83)	0.71 (0.61-0.79)	0.63 (0.54-0.74)	0.66 (0.59-0.73)	0.68 (0.62-0.74)	0.67 (0.58-0.75)	0.67 (0.52-0.80)	0.84 (0.20-1.00)
			CEDARS		0.60 (0.58-0.63)	0.59 (0.56-0.63)	0.57 (0.53-0.62)	0.58 (0.54-0.62)	0.67 (0.63-0.71)	0.58 (0.54-0.63)	0.62 (0.58-0.65)	0.78 (0.33-1.00)	0.62 (0.53-0.71)	0.61 (0.54-0.68)	0.91 (0.68-1.00)	0.74 (0.63-0.84)	0.55 (0.48-0.62)	0.61 (0.57-0.64)	0.63 (0.58-0.67)	0.59 (0.56-0.62)	0.80 (0.63-0.93)	0.72 (0.63-0.81)	0.67 (0.59-0.75)	0.62 (0.56-0.68)	0.64 (0.59-0.68)	0.55 (0.50-0.60)	0.52 (0.44-0.61)	0.47 (0.34-0.62)
			UCLA+CONTROL		0.50 (0.47-0.53)	0.50 (0.45-0.55)	0.53 (0.48-0.58)	0.54 (0.48-0.60)	0.53 (0.49-0.58)	0.50 (0.44-0.55)	0.51 (0.46-0.55)	0.71 (0.17-1.00)	0.59 (0.46-0.70)	0.44 (0.33-0.54)	0.74 (0.37-1.00)	0.55 (0.24-0.83)	0.45 (0.40-0.50)	0.55 (0.51-0.60)	0.48 (0.43-0.53)	0.52 (0.48-0.56)	0.50 (0.36-0.64)	0.52 (0.41-0.63)	0.45 (0.37-0.54)	0.51 (0.44-0.57)	0.54 (0.48-0.60)	0.50 (0.42-0.59)	0.46 (0.29-0.60)	0.50 (0.07-1.00)
		UCLA	UCLA	Intersection of UCLA+CEDARS	0.67 (0.64-0.71)	0.66 (0.60-0.71)	0.65 (0.60-0.71)	0.65 (0.59-0.71)	0.70 (0.66-0.74)	0.69 (0.64-0.74)	0.67 (0.62-0.71)	0.42 (0.12-0.90)	0.64 (0.51-0.76)	0.65 (0.55-0.76)	0.80 (0.45-0.96)	0.81 (0.56-0.98)	0.68 (0.63-0.73)	0.69 (0.65-0.73)	0.68 (0.63-0.73)	0.68 (0.63-0.72)	0.71 (0.57-0.83)	0.70 (0.59-0.80)	0.63 (0.52-0.73)	0.62 (0.55-0.70)	0.72 (0.66-0.77)	0.72 (0.65-0.80)	0.65 (0.47-0.80)	0.73 (0.25-1.00)
			CEDARS		0.62 (0.59-0.64)	0.60 (0.56-0.63)	0.56 (0.52-0.61)	0.59 (0.55-0.63)	0.67 (0.63-0.71)	0.58 (0.53-0.62)	0.64 (0.61-0.67)	0.78 (0.33-1.00)	0.58 (0.50-0.67)	0.63 (0.56-0.70)	0.94 (0.79-1.00)	0.74 (0.62-0.85)	0.56 (0.49-0.63)	0.63 (0.60-0.67)	0.67 (0.62-0.72)	0.59 (0.56-0.62)	0.78 (0.62-0.93)	0.73 (0.64-0.83)	0.69 (0.61-0.77)	0.66 (0.59-0.72)	0.62 (0.57-0.67)	0.57 (0.50-0.62)	0.51 (0.43-0.60)	0.52 (0.38-0.66)
		CEDARS	CEDARS	Intersection of all	0.79 (0.75-0.81)	0.79 (0.75-0.82)	0.82 (0.79-0.85)	0.78 (0.75-0.82)	0.76 (0.67-0.85)	0.80 (0.75-0.84)	0.78 (0.74-0.81)	0.50 (0.50-0.50)	0.79 (0.68-0.91)	0.74 (0.66-0.82)	1.00 (1.00-1.00)	0.90 (0.81-0.97)	0.73 (0.64-0.80)	0.80 (0.77-0.84)	0.84 (0.79-0.89)	0.76 (0.73-0.80)	0.92 (0.76-1.00)	0.87 (0.76-0.94)	0.90 (0.84-0.94)	0.76 (0.69-0.84)	0.81 (0.76-0.86)	0.72 (0.65-0.79)	0.63 (0.51-0.73)	0.73 (0.52-0.91)
			UCLA		0.61 (0.59-0.63)	0.59 (0.56-0.62)	0.59 (0.56-0.61)	0.62 (0.59-0.65)	0.67 (0.63-0.71)	0.61 (0.58-0.65)	0.61 (0.58-0.64)	0.57 (0.21-1.00)	0.62 (0.53-0.70)	0.64 (0.56-0.71)	0.86 (0.57-1.00)	0.58 (0.41-0.79)	0.66 (0.62-0.70)	0.59 (0.56-0.63)	0.65 (0.61-0.69)	0.60 (0.57-0.62)	0.74 (0.65-0.83)	0.62 (0.54-0.69)	0.63 (0.57-0.69)	0.62 (0.57-0.67)	0.61 (0.57-0.66)	0.63 (0.57-0.68)	0.45 (0.36-0.54)	0.52 (0.31-0.71)
			UCLA+CONTROL		0.44 (0.42-0.46)	0.47 (0.44-0.50)	0.49 (0.46-0.51)	0.54 (0.51-0.57)	0.47 (0.43-0.51)	0.44 (0.41-0.47)	0.44 (0.42-0.47)	0.48 (0.17-0.92)	0.41 (0.34-0.48)	0.47 (0.40-0.54)	0.74 (0.42-0.98)	0.43 (0.29-0.60)	0.45 (0.42-0.49)	0.45 (0.42-0.47)	0.46 (0.43-0.50)	0.43 (0.41-0.46)	0.52 (0.43-0.61)	0.43 (0.37-0.50)	0.41 (0.36-0.46)	0.43 (0.39-0.46)	0.47 (0.43-0.50)	0.51 (0.45-0.56)	0.35 (0.28-0.43)	0.45 (0.27-0.65)
		CEDARS	CEDARS	Intersection of UCLA+CEDARS	0.79 (0.76-0.82)	0.79 (0.75-0.82)	0.82 (0.78-0.85)	0.78 (0.74-0.81)	0.78 (0.70-0.86)	0.80 (0.75-0.84)	0.78 (0.74-0.82)	1.00 (1.00-1.00)	0.81 (0.70-0.91)	0.74 (0.66-0.82)	1.00 (1.00-1.00)	0.87 (0.75-0.96)	0.75 (0.67-0.83)	0.80 (0.77-0.84)	0.84 (0.80-0.88)	0.77 (0.73-0.80)	0.94 (0.80-1.00)	0.86 (0.76-0.94)	0.89 (0.82-0.95)	0.77 (0.70-0.84)	0.83 (0.78-0.87)	0.72 (0.64-0.80)	0.63 (0.50-0.74)	0.65 (0.42-0.86)
			UCLA		0.63 (0.61-0.65)	0.61 (0.58-0.64)	0.60 (0.58-0.63)	0.62 (0.59-0.66)	0.70 (0.66-0.74)	0.63 (0.59-0.66)	0.63 (0.61-0.66)	0.54 (0.20-1.00)	0.59 (0.51-0.67)	0.65 (0.58-0.72)	1.00 (1.00-1.00)	0.64 (0.45-0.81)	0.65 (0.62-0.69)	0.63 (0.60-0.66)	0.66 (0.62-0.70)	0.62 (0.59-0.64)	0.76 (0.67-0.84)	0.64 (0.56-0.72)	0.64 (0.58-0.71)	0.65 (0.60-0.70)	0.63 (0.58-0.67)	0.64 (0.59-0.70)	0.47 (0.37-0.58)	0.50 (0.30-0.70)
		UCLA+CEDARS	UCLA+CEDARS	Intersection of all	0.68 (0.65-0.70)	0.67 (0.64-0.71)	0.68 (0.64-0.71)	0.68 (0.64-0.72)	0.69 (0.65-0.72)	0.68 (0.63-0.72)	0.68 (0.65-0.71)	0.34 (0.11-0.67)	0.69 (0.61-0.78)	0.65 (0.57-0.72)	0.76 (0.44-1.00)	0.84 (0.74-0.92)	0.67 (0.63-0.72)	0.68 (0.65-0.72)	0.70 (0.66-0.74)	0.67 (0.64-0.70)	0.70 (0.57-0.84)	0.73 (0.64-0.81)	0.69 (0.61-0.76)	0.66 (0.61-0.72)	0.70 (0.65-0.74)	0.66 (0.60-0.72)	0.62 (0.52-0.71)	0.68 (0.51-0.82)
			UCLA		0.67 (0.64-0.70)	0.66 (0.61-0.70)	0.65 (0.60-0.70)	0.66 (0.60-0.71)	0.69 (0.64-0.73)	0.69 (0.64-0.73)	0.66 (0.62-0.70)	0.41 (0.17-0.96)	0.67 (0.55-0.77)	0.65 (0.54-0.76)	0.62 (0.33-0.76)	0.76 (0.51-0.93)	0.69 (0.64-0.75)	0.67 (0.62-0.71)	0.69 (0.63-0.74)	0.66 (0.62-0.70)	0.68 (0.53-0.83)	0.72 (0.61-0.83)	0.62 (0.52-0.72)	0.65 (0.59-0.72)	0.69 (0.63-0.74)	0.69 (0.60-0.77)	0.68 (0.52-0.81)	0.81 (0.52-0.99)
			CEDARS		0.71 (0.68-0.75)	0.72 (0.68-0.76)	0.75 (0.70-0.80)	0.73 (0.68-0.78)	0.71 (0.65-0.77)	0.67 (0.61-0.73)	0.74 (0.69-0.78)	0.50 (0.50-0.50)	0.78 (0.68-0.86)	0.66 (0.56-0.76)	0.91 (0.40-1.00)	0.88 (0.77-0.95)	0.59 (0.48-0.70)	0.73 (0.69-0.78)	0.76 (0.70-0.82)	0.70 (0.65-0.74)	0.87 (0.67-1.00)	0.76 (0.61-0.87)	0.81 (0.73-0.89)	0.71 (0.62-0.79)	0.75 (0.69-0.80)	0.63 (0.54-0.71)	0.59 (0.48-0.71)	0.65 (0.44-0.82)
			UCLA+CEDARS+CONTROL		0.56 (0.54-0.59)	0.58 (0.54-0.61)	0.60 (0.56-0.64)	0.61 (0.57-0.65)	0.57 (0.53-0.61)	0.55 (0.51-0.59)	0.57 (0.54-0.60)	0.29 (0.09-0.58)	0.58 (0.49-0.67)	0.50 (0.43-0.58)	0.74 (0.41-1.00)	0.79 (0.66-0.89)	0.52 (0.47-0.57)	0.60 (0.57-0.64)	0.56 (0.52-0.61)	0.56 (0.53-0.59)	0.56 (0.43-0.70)	0.57 (0.49-0.67)	0.55 (0.48-0.62)	0.54 (0.49-0.60)	0.60 (0.55-0.64)	0.57 (0.51-0.63)	0.53 (0.44-0.62)	0.65 (0.48-0.80)
		UCLA+CEDARS	UCLA+CEDARS	Intersection of UCLA+CEDARS	0.67 (0.65-0.70)	0.66 (0.63-0.69)	0.65 (0.61-0.69)	0.67 (0.63-0.70)	0.70 (0.66-0.74)	0.66 (0.62-0.70)	0.68 (0.65-0.72)	0.42 (0.14-0.81)	0.67 (0.59-0.75)	0.63 (0.56-0.71)	0.93 (0.78-1.00)	0.79 (0.65-0.91)	0.65 (0.60-0.70)	0.70 (0.66-0.73)	0.68 (0.63-0.72)	0.67 (0.64-0.70)	0.73 (0.61-0.84)	0.72 (0.64-0.80)	0.71 (0.64-0.78)	0.65 (0.59-0.71)	0.68 (0.63-0.73)	0.68 (0.63-0.74)	0.61 (0.52-0.71)	0.67 (0.46-0.83)
			UCLA		0.67 (0.63-0.70)	0.64 (0.59-0.69)	0.63 (0.58-0.69)	0.65 (0.60-0.71)	0.71 (0.66-0.75)	0.67 (0.61-0.72)	0.67 (0.63-0.72)	0.42 (0.14-0.80)	0.65 (0.53-0.76)	0.62 (0.50-0.73)	0.90 (0.70-1.00)	0.75 (0.37-0.95)	0.67 (0.61-0.73)	0.69 (0.64-0.73)	0.67 (0.62-0.72)	0.67 (0.62-0.71)	0.70 (0.57-0.83)	0.70 (0.59-0.79)	0.63 (0.53-0.73)	0.64 (0.57-0.71)	0.68 (0.62-0.74)	0.70 (0.62-0.77)	0.68 (0.53-0.81)	0.80 (0.45-1.00)
			CEDARS		0.71 (0.67-0.74)	0.71 (0.67-0.76)	0.70 (0.64-0.75)	0.70 (0.65-0.76)	0.72 (0.65-0.78)	0.67 (0.61-0.73)	0.73 (0.68-0.77)	1.00 (1.00-1.00)	0.76 (0.64-0.87)	0.66 (0.56-0.76)	0.92 (0.68-1.00)	0.82 (0.67-0.95)	0.60 (0.50-0.71)	0.73 (0.69-0.77)	0.73 (0.66-0.80)	0.70 (0.66-0.75)	0.83 (0.64-0.96)	0.75 (0.61-0.87)	0.84 (0.74-0.92)	0.70 (0.62-0.78)	0.70 (0.63-0.77)	0.69 (0.61-0.76)	0.56 (0.43-0.70)	0.60 (0.36-0.84)
		UCLA+CEDARS+CONTROL	UCLA+CEDARS+CONTROL	Intersection of all	0.70 (0.67-0.72)	0.70 (0.67-0.73)	0.70 (0.66-0.73)	0.70 (0.67-0.73)	0.71 (0.66-0.76)	0.71 (0.67-0.75)	0.69 (0.66-0.73)	0.71 (0.23-1.00)	0.66 (0.57-0.75)	0.68 (0.60-0.75)	1.00 (1.00-1.00)	0.78 (0.64-0.91)	0.70 (0.65-0.75)	0.70 (0.67-0.74)	0.72 (0.68-0.76)	0.69 (0.66-0.72)	0.76 (0.65-0.85)	0.70 (0.61-0.78)	0.73 (0.66-0.80)	0.69 (0.63-0.74)	0.70 (0.66-0.75)	0.70 (0.64-0.75)	0.69 (0.60-0.77)	0.64 (0.45-0.81)
			UCLA		0.68 (0.64-0.71)	0.67 (0.63-0.71)	0.66 (0.62-0.71)	0.67 (0.63-0.71)	0.70 (0.64-0.75)	0.70 (0.65-0.75)	0.66 (0.61-0.70)	0.53 (0.20-1.00)	0.60 (0.48-0.71)	0.69 (0.58-0.79)	1.00 (1.00-1.00)	0.60 (0.29-0.90)	0.72 (0.67-0.77)	0.66 (0.61-0.71)	0.70 (0.65-0.74)	0.67 (0.62-0.71)	0.74 (0.62-0.84)	0.67 (0.56-0.77)	0.66 (0.56-0.76)	0.65 (0.57-0.72)	0.67 (0.61-0.73)	0.73 (0.66-0.80)	0.77 (0.64-0.87)	0.79 (0.29-1.00)
			CEDARS		0.74 (0.70-0.77)	0.73 (0.69-0.77)	0.75 (0.70-0.79)	0.73 (0.69-0.77)	0.82 (0.74-0.88)	0.72 (0.66-0.79)	0.74 (0.70-0.78)	1.00 (1.00-1.00)	0.75 (0.63-0.86)	0.70 (0.60-0.78)	1.00 (1.00-1.00)	0.86 (0.74-0.95)	0.66 (0.55-0.76)	0.76 (0.72-0.80)	0.79 (0.73-0.84)	0.72 (0.67-0.76)	0.84 (0.60-0.98)	0.76 (0.64-0.87)	0.82 (0.72-0.91)	0.75 (0.67-0.82)	0.77 (0.70-0.82)	0.67 (0.59-0.76)	0.63 (0.51-0.74)	0.62 (0.38-0.82)
	Brier	UCLA	UCLA	None	0.25 (0.24-0.27)	0.26 (0.24-0.28)	0.26 (0.24-0.28)	0.26 (0.24-0.29)	0.25 (0.24-0.27)	0.24 (0.23-0.26)	0.26 (0.25-0.28)	0.20 (0.08-0.35)	0.26 (0.22-0.30)	0.27 (0.23-0.31)	0.25 (0.16-0.34)	0.17 (0.09-0.26)	0.26 (0.23-0.28)	0.25 (0.24-0.27)	0.27 (0.25-0.29)	0.25 (0.23-0.26)	0.28 (0.22-0.35)	0.24 (0.21-0.28)	0.27 (0.24-0.31)	0.26 (0.24-0.29)	0.25 (0.23-0.27)	0.25 (0.22-0.29)	0.22 (0.18-0.28)	0.13 (0.04-0.23)
			CEDARS		0.25 (0.25-0.26)	0.24 (0.24-0.25)	0.24 (0.24-0.25)	0.24 (0.24-0.25)	0.26 (0.26-0.27)	0.26 (0.25-0.27)	0.25 (0.24-0.25)	0.20 (0.16-0.23)	0.27 (0.25-0.29)	0.26 (0.24-0.27)	0.19 (0.14-0.24)	0.26 (0.23-0.28)	0.23 (0.22-0.24)	0.25 (0.25-0.26)	0.25 (0.24-0.26)	0.25 (0.25-0.26)	0.23 (0.20-0.27)	0.24 (0.23-0.26)	0.24 (0.23-0.25)	0.26 (0.25-0.27)	0.26 (0.25-0.27)	0.26 (0.24-0.27)	0.24 (0.22-0.26)	0.22 (0.19-0.25)
			UCLA+CONTROL		0.28 (0.27-0.29)	0.29 (0.28-0.31)	0.28 (0.27-0.30)	0.29 (0.27-0.32)	0.27 (0.26-0.28)	0.27 (0.25-0.29)	0.29 (0.27-0.30)	0.20 (0.10-0.32)	0.27 (0.23-0.30)	0.31 (0.28-0.35)	0.25 (0.17-0.35)	0.19 (0.12-0.25)	0.30 (0.28-0.31)	0.27 (0.25-0.28)	0.31 (0.30-0.33)	0.26 (0.25-0.27)	0.34 (0.28-0.39)	0.29 (0.26-0.32)	0.31 (0.28-0.35)	0.29 (0.27-0.31)	0.27 (0.25-0.29)	0.26 (0.23-0.28)	0.25 (0.21-0.30)	0.14 (0.09-0.20)
		CEDARS	CEDARS	None	0.20 (0.20-0.21)	0.20 (0.19-0.21)	0.19 (0.18-0.20)	0.20 (0.19-0.21)	0.22 (0.20-0.25)	0.21 (0.19-0.22)	0.20 (0.20-0.21)	0.27 (0.27-0.27)	0.19 (0.17-0.22)	0.23 (0.21-0.25)	0.19 (0.13-0.29)	0.19 (0.14-0.24)	0.20 (0.18-0.21)	0.20 (0.19-0.21)	0.19 (0.18-0.21)	0.21 (0.20-0.22)	0.16 (0.12-0.22)	0.18 (0.15-0.21)	0.19 (0.16-0.21)	0.21 (0.19-0.23)	0.19 (0.18-0.21)	0.22 (0.21-0.24)	0.22 (0.20-0.25)	0.22 (0.17-0.27)
			UCLA		0.25 (0.24-0.25)	0.25 (0.25-0.26)	0.25 (0.25-0.26)	0.25 (0.24-0.25)	0.23 (0.22-0.23)	0.25 (0.24-0.25)	0.25 (0.24-0.25)	0.26 (0.19-0.34)	0.25 (0.24-0.27)	0.25 (0.24-0.26)	0.18 (0.11-0.25)	0.28 (0.23-0.33)	0.24 (0.24-0.25)	0.25 (0.24-0.26)	0.24 (0.24-0.25)	0.25 (0.24-0.26)	0.23 (0.21-0.24)	0.24 (0.23-0.26)	0.24 (0.23-0.26)	0.25 (0.24-0.26)	0.25 (0.24-0.26)	0.25 (0.24-0.26)	0.27 (0.25-0.28)	0.24 (0.21-0.27)
			UCLA+CONTROL		0.27 (0.27-0.28)	0.28 (0.27-0.28)	0.27 (0.27-0.28)	0.26 (0.26-0.27)	0.25 (0.25-0.26)	0.27 (0.26-0.28)	0.28 (0.27-0.28)	0.27 (0.20-0.35)	0.28 (0.26-0.29)	0.28 (0.27-0.30)	0.22 (0.14-0.31)	0.30 (0.25-0.34)	0.27 (0.26-0.27)	0.27 (0.27-0.28)	0.27 (0.26-0.28)	0.28 (0.27-0.28)	0.26 (0.24-0.28)	0.28 (0.26-0.29)	0.28 (0.27-0.29)	0.28 (0.27-0.29)	0.27 (0.27-0.28)	0.27 (0.26-0.27)	0.28 (0.26-0.29)	0.24 (0.21-0.27)
		UCLA+CEDARS	UCLA+CEDARS	None	0.24 (0.23-0.25)	0.24 (0.23-0.25)	0.24 (0.23-0.26)	0.24 (0.22-0.25)	0.24 (0.22-0.25)	0.25 (0.23-0.26)	0.23 (0.22-0.24)	0.31 (0.17-0.46)	0.24 (0.21-0.26)	0.25 (0.22-0.27)	0.14 (0.06-0.24)	0.21 (0.15-0.27)	0.25 (0.23-0.26)	0.24 (0.22-0.25)	0.25 (0.23-0.27)	0.23 (0.22-0.24)	0.23 (0.19-0.29)	0.22 (0.20-0.25)	0.23 (0.21-0.26)	0.25 (0.23-0.27)	0.24 (0.22-0.25)	0.25 (0.23-0.26)	0.23 (0.20-0.26)	0.17 (0.12-0.21)
			UCLA		0.25 (0.24-0.27)	0.27 (0.25-0.28)	0.27 (0.25-0.29)	0.26 (0.24-0.28)	0.24 (0.22-0.26)	0.25 (0.24-0.27)	0.25 (0.24-0.27)	0.33 (0.17-0.53)	0.25 (0.21-0.29)	0.26 (0.21-0.30)	0.16 (0.05-0.32)	0.26 (0.13-0.39)	0.26 (0.23-0.28)	0.25 (0.23-0.27)	0.26 (0.24-0.28)	0.25 (0.23-0.26)	0.24 (0.19-0.30)	0.23 (0.19-0.27)	0.27 (0.24-0.31)	0.27 (0.24-0.30)	0.25 (0.22-0.27)	0.25 (0.22-0.28)	0.24 (0.18-0.29)	0.14 (0.04-0.26)
			CEDARS		0.22 (0.21-0.23)	0.21 (0.20-0.23)	0.21 (0.19-0.23)	0.21 (0.20-0.23)	0.23 (0.21-0.25)	0.23 (0.21-0.25)	0.21 (0.20-0.23)	0.21 (0.21-0.21)	0.22 (0.18-0.26)	0.24 (0.20-0.27)	0.11 (0.04-0.21)	0.19 (0.13-0.25)	0.22 (0.19-0.25)	0.22 (0.20-0.23)	0.22 (0.20-0.25)	0.22 (0.20-0.23)	0.20 (0.11-0.32)	0.22 (0.17-0.26)	0.17 (0.14-0.21)	0.22 (0.20-0.25)	0.22 (0.20-0.24)	0.24 (0.22-0.26)	0.22 (0.19-0.26)	0.18 (0.12-0.24)
			UCLA+CEDARS+CONTROL		0.26 (0.26-0.27)	0.26 (0.25-0.27)	0.26 (0.25-0.27)	0.25 (0.24-0.26)	0.27 (0.26-0.28)	0.27 (0.26-0.28)	0.26 (0.25-0.27)	0.27 (0.15-0.42)	0.26 (0.23-0.29)	0.28 (0.26-0.30)	0.14 (0.08-0.22)	0.22 (0.17-0.27)	0.29 (0.27-0.31)	0.25 (0.24-0.26)	0.29 (0.28-0.31)	0.25 (0.24-0.26)	0.29 (0.25-0.34)	0.27 (0.24-0.30)	0.28 (0.25-0.30)	0.29 (0.27-0.31)	0.26 (0.25-0.28)	0.25 (0.23-0.27)	0.23 (0.20-0.25)	0.16 (0.12-0.21)
		UCLA+CEDARS+CONTROL	UCLA+CEDARS+CONTROL	None	0.22 (0.21-0.23)	0.22 (0.21-0.23)	0.22 (0.21-0.23)	0.22 (0.21-0.23)	0.22 (0.20-0.24)	0.21 (0.20-0.22)	0.22 (0.21-0.23)	0.15 (0.09-0.22)	0.22 (0.19-0.25)	0.21 (0.19-0.24)	0.12 (0.06-0.19)	0.21 (0.16-0.27)	0.21 (0.19-0.22)	0.22 (0.21-0.24)	0.22 (0.21-0.24)	0.21 (0.20-0.22)	0.24 (0.19-0.29)	0.23 (0.19-0.26)	0.20 (0.18-0.23)	0.22 (0.20-0.24)	0.22 (0.20-0.23)	0.22 (0.20-0.24)	0.20 (0.17-0.23)	0.19 (0.13-0.25)
			UCLA		0.25 (0.24-0.26)	0.25 (0.23-0.27)	0.25 (0.23-0.26)	0.25 (0.23-0.27)	0.26 (0.24-0.28)	0.23 (0.22-0.25)	0.27 (0.25-0.28)	0.18 (0.11-0.24)	0.25 (0.21-0.30)	0.24 (0.20-0.29)	0.20 (0.11-0.31)	0.28 (0.16-0.42)	0.24 (0.21-0.26)	0.27 (0.25-0.29)	0.26 (0.24-0.28)	0.25 (0.24-0.26)	0.28 (0.22-0.33)	0.27 (0.23-0.31)	0.26 (0.22-0.30)	0.25 (0.23-0.28)	0.25 (0.23-0.27)	0.25 (0.22-0.28)	0.22 (0.16-0.28)	0.19 (0.04-0.34)
			CEDARS		0.21 (0.19-0.22)	0.20 (0.19-0.21)	0.19 (0.18-0.20)	0.20 (0.19-0.22)	0.21 (0.18-0.25)	0.21 (0.19-0.23)	0.20 (0.19-0.22)	0.04 (0.04-0.04)	0.21 (0.17-0.25)	0.21 (0.18-0.24)	0.09 (0.07-0.12)	0.21 (0.15-0.27)	0.21 (0.18-0.24)	0.20 (0.19-0.22)	0.21 (0.19-0.23)	0.20 (0.19-0.22)	0.21 (0.10-0.33)	0.19 (0.14-0.25)	0.17 (0.14-0.20)	0.21 (0.18-0.24)	0.20 (0.18-0.22)	0.22 (0.20-0.25)	0.21 (0.18-0.25)	0.20 (0.14-0.26)
		UCLA	UCLA	Intersection of all	0.26 (0.25-0.28)	0.27 (0.25-0.29)	0.27 (0.25-0.29)	0.28 (0.25-0.30)	0.26 (0.24-0.28)	0.26 (0.24-0.28)	0.27 (0.25-0.28)	0.23 (0.12-0.34)	0.24 (0.20-0.29)	0.27 (0.23-0.32)	0.25 (0.11-0.39)	0.23 (0.12-0.36)	0.27 (0.25-0.30)	0.26 (0.24-0.28)	0.27 (0.25-0.30)	0.26 (0.24-0.28)	0.27 (0.21-0.35)	0.27 (0.22-0.31)	0.27 (0.23-0.32)	0.27 (0.25-0.30)	0.25 (0.23-0.28)	0.27 (0.24-0.30)	0.23 (0.18-0.29)	0.16 (0.02-0.32)
			CEDARS		0.29 (0.28-0.30)	0.31 (0.29-0.32)	0.33 (0.31-0.35)	0.32 (0.31-0.34)	0.25 (0.24-0.26)	0.29 (0.28-0.31)	0.28 (0.27-0.29)	0.28 (0.15-0.39)	0.29 (0.26-0.32)	0.28 (0.25-0.30)	0.16 (0.08-0.27)	0.24 (0.19-0.28)	0.33 (0.30-0.35)	0.28 (0.27-0.29)	0.28 (0.26-0.30)	0.29 (0.28-0.30)	0.22 (0.14-0.31)	0.25 (0.21-0.29)	0.27 (0.23-0.30)	0.28 (0.25-0.30)	0.27 (0.25-0.29)	0.32 (0.30-0.34)	0.31 (0.28-0.33)	0.29 (0.25-0.34)
			UCLA+CONTROL		0.29 (0.28-0.30)	0.31 (0.29-0.32)	0.29 (0.27-0.31)	0.31 (0.28-0.33)	0.28 (0.26-0.29)	0.28 (0.26-0.30)	0.29 (0.28-0.31)	0.20 (0.11-0.30)	0.25 (0.21-0.28)	0.33 (0.29-0.37)	0.25 (0.15-0.35)	0.27 (0.18-0.39)	0.31 (0.29-0.33)	0.27 (0.26-0.29)	0.32 (0.30-0.34)	0.27 (0.26-0.28)	0.33 (0.27-0.39)	0.30 (0.26-0.34)	0.28 (0.25-0.32)	0.30 (0.27-0.32)	0.28 (0.26-0.30)	0.29 (0.26-0.32)	0.26 (0.22-0.30)	0.16 (0.09-0.26)
		UCLA	UCLA	Intersection of UCLA+CEDARS	0.28 (0.26-0.30)	0.29 (0.27-0.32)	0.29 (0.27-0.32)	0.30 (0.27-0.33)	0.27 (0.25-0.29)	0.27 (0.25-0.29)	0.28 (0.26-0.30)	0.38 (0.16-0.62)	0.28 (0.23-0.34)	0.30 (0.25-0.36)	0.30 (0.14-0.48)	0.25 (0.11-0.39)	0.28 (0.25-0.31)	0.27 (0.25-0.29)	0.29 (0.27-0.32)	0.27 (0.25-0.29)	0.32 (0.24-0.41)	0.26 (0.22-0.31)	0.29 (0.25-0.34)	0.29 (0.26-0.32)	0.26 (0.23-0.29)	0.29 (0.25-0.33)	0.27 (0.20-0.34)	0.32 (0.08-0.56)
			CEDARS		0.34 (0.32-0.35)	0.36 (0.34-0.38)	0.37 (0.35-0.39)	0.36 (0.34-0.39)	0.30 (0.28-0.32)	0.35 (0.32-0.37)	0.33 (0.31-0.35)	0.35 (0.26-0.53)	0.34 (0.28-0.38)	0.34 (0.31-0.37)	0.21 (0.07-0.41)	0.26 (0.19-0.33)	0.38 (0.35-0.42)	0.33 (0.31-0.35)	0.31 (0.29-0.34)	0.34 (0.33-0.36)	0.22 (0.12-0.34)	0.30 (0.24-0.35)	0.28 (0.24-0.33)	0.31 (0.27-0.34)	0.31 (0.29-0.33)	0.38 (0.35-0.41)	0.41 (0.37-0.44)	0.39 (0.32-0.45)
		CEDARS	CEDARS	Intersection of all	0.21 (0.20-0.21)	0.21 (0.20-0.21)	0.19 (0.18-0.20)	0.20 (0.20-0.21)	0.22 (0.20-0.24)	0.21 (0.19-0.22)	0.21 (0.20-0.22)	0.30 (0.30-0.30)	0.19 (0.17-0.22)	0.23 (0.21-0.26)	0.18 (0.14-0.25)	0.19 (0.15-0.23)	0.20 (0.19-0.22)	0.20 (0.20-0.21)	0.19 (0.18-0.21)	0.21 (0.20-0.22)	0.18 (0.14-0.23)	0.19 (0.16-0.22)	0.19 (0.16-0.21)	0.21 (0.19-0.23)	0.20 (0.18-0.21)	0.22 (0.21-0.24)	0.23 (0.21-0.25)	0.22 (0.18-0.26)
			UCLA		0.24 (0.24-0.25)	0.25 (0.24-0.25)	0.25 (0.24-0.25)	0.24 (0.24-0.25)	0.23 (0.23-0.24)	0.24 (0.24-0.25)	0.24 (0.24-0.25)	0.27 (0.22-0.32)	0.25 (0.24-0.26)	0.25 (0.23-0.26)	0.20 (0.15-0.26)	0.25 (0.21-0.29)	0.24 (0.23-0.24)	0.25 (0.24-0.25)	0.24 (0.23-0.24)	0.25 (0.24-0.25)	0.23 (0.22-0.24)	0.24 (0.23-0.26)	0.24 (0.23-0.25)	0.24 (0.24-0.25)	0.24 (0.24-0.25)	0.25 (0.24-0.25)	0.26 (0.25-0.27)	0.25 (0.23-0.27)
			UCLA+CONTROL		0.26 (0.26-0.27)	0.26 (0.26-0.27)	0.26 (0.26-0.26)	0.25 (0.25-0.26)	0.26 (0.25-0.26)	0.26 (0.26-0.27)	0.27 (0.26-0.27)	0.28 (0.23-0.33)	0.27 (0.26-0.28)	0.27 (0.26-0.28)	0.22 (0.17-0.27)	0.27 (0.23-0.30)	0.26 (0.25-0.26)	0.27 (0.26-0.27)	0.26 (0.26-0.27)	0.27 (0.26-0.27)	0.26 (0.24-0.27)	0.27 (0.26-0.29)	0.27 (0.27-0.28)	0.27 (0.27-0.28)	0.26 (0.26-0.27)	0.25 (0.24-0.26)	0.26 (0.25-0.27)	0.24 (0.22-0.26)
		CEDARS	CEDARS	Intersection of UCLA+CEDARS	0.21 (0.20-0.21)	0.21 (0.20-0.21)	0.19 (0.19-0.20)	0.21 (0.20-0.21)	0.22 (0.20-0.24)	0.21 (0.20-0.22)	0.21 (0.20-0.22)	0.26 (0.26-0.26)	0.20 (0.18-0.22)	0.23 (0.21-0.25)	0.14 (0.11-0.18)	0.20 (0.17-0.24)	0.20 (0.18-0.21)	0.21 (0.20-0.21)	0.19 (0.18-0.21)	0.21 (0.20-0.22)	0.16 (0.12-0.21)	0.19 (0.16-0.22)	0.19 (0.17-0.21)	0.21 (0.19-0.23)	0.20 (0.19-0.21)	0.22 (0.21-0.24)	0.23 (0.21-0.25)	0.24 (0.20-0.28)
			UCLA		0.24 (0.24-0.25)	0.25 (0.24-0.25)	0.25 (0.24-0.25)	0.24 (0.24-0.25)	0.23 (0.23-0.24)	0.24 (0.24-0.25)	0.24 (0.24-0.25)	0.27 (0.20-0.34)	0.25 (0.24-0.26)	0.24 (0.23-0.25)	0.20 (0.15-0.25)	0.26 (0.22-0.30)	0.24 (0.23-0.24)	0.24 (0.24-0.25)	0.24 (0.23-0.24)	0.25 (0.24-0.25)	0.22 (0.21-0.24)	0.24 (0.23-0.26)	0.24 (0.23-0.25)	0.24 (0.23-0.25)	0.24 (0.24-0.25)	0.24 (0.23-0.25)	0.26 (0.25-0.28)	0.26 (0.23-0.28)
		UCLA+CEDARS	UCLA+CEDARS	Intersection of all	0.24 (0.23-0.25)	0.24 (0.23-0.26)	0.24 (0.22-0.25)	0.24 (0.23-0.25)	0.24 (0.23-0.26)	0.24 (0.23-0.26)	0.24 (0.23-0.25)	0.41 (0.25-0.55)	0.24 (0.21-0.27)	0.26 (0.23-0.28)	0.21 (0.08-0.37)	0.22 (0.18-0.27)	0.24 (0.22-0.26)	0.24 (0.23-0.26)	0.24 (0.22-0.25)	0.24 (0.23-0.25)	0.25 (0.19-0.30)	0.22 (0.19-0.25)	0.24 (0.22-0.27)	0.25 (0.23-0.27)	0.24 (0.22-0.25)	0.25 (0.23-0.27)	0.25 (0.22-0.28)	0.23 (0.18-0.28)
			UCLA		0.25 (0.24-0.27)	0.26 (0.24-0.28)	0.26 (0.24-0.27)	0.26 (0.24-0.28)	0.25 (0.23-0.27)	0.24 (0.22-0.26)	0.26 (0.25-0.28)	0.33 (0.16-0.47)	0.26 (0.22-0.30)	0.26 (0.22-0.31)	0.27 (0.18-0.50)	0.27 (0.18-0.37)	0.25 (0.22-0.27)	0.25 (0.24-0.27)	0.25 (0.23-0.27)	0.25 (0.24-0.27)	0.26 (0.19-0.32)	0.23 (0.19-0.27)	0.27 (0.23-0.30)	0.26 (0.23-0.28)	0.25 (0.23-0.28)	0.26 (0.22-0.29)	0.24 (0.19-0.29)	0.24 (0.12-0.37)
			CEDARS		0.23 (0.22-0.24)	0.23 (0.21-0.24)	0.21 (0.19-0.23)	0.22 (0.20-0.24)	0.23 (0.22-0.25)	0.25 (0.23-0.27)	0.22 (0.21-0.24)	0.67 (0.67-0.67)	0.22 (0.19-0.25)	0.25 (0.22-0.28)	0.21 (0.08-0.37)	0.20 (0.15-0.25)	0.22 (0.19-0.25)	0.23 (0.21-0.24)	0.22 (0.20-0.24)	0.23 (0.22-0.25)	0.18 (0.09-0.29)	0.21 (0.17-0.26)	0.20 (0.17-0.24)	0.24 (0.21-0.26)	0.22 (0.20-0.24)	0.25 (0.23-0.27)	0.26 (0.22-0.29)	0.23 (0.18-0.28)
			UCLA+CEDARS+CONTROL		0.26 (0.25-0.27)	0.26 (0.25-0.27)	0.25 (0.24-0.26)	0.25 (0.24-0.26)	0.26 (0.24-0.27)	0.26 (0.24-0.27)	0.26 (0.25-0.27)	0.37 (0.22-0.53)	0.25 (0.22-0.28)	0.29 (0.26-0.31)	0.19 (0.09-0.32)	0.22 (0.18-0.26)	0.26 (0.25-0.28)	0.25 (0.24-0.26)	0.27 (0.25-0.28)	0.25 (0.24-0.26)	0.28 (0.23-0.32)	0.26 (0.23-0.29)	0.27 (0.25-0.29)	0.27 (0.25-0.29)	0.26 (0.24-0.27)	0.24 (0.23-0.26)	0.24 (0.22-0.26)	0.21 (0.17-0.26)
		UCLA+CEDARS	UCLA+CEDARS	Intersection of UCLA+CEDARS	0.23 (0.23-0.24)	0.24 (0.23-0.25)	0.24 (0.23-0.25)	0.23 (0.22-0.25)	0.23 (0.22-0.24)	0.24 (0.23-0.25)	0.23 (0.22-0.24)	0.29 (0.19-0.41)	0.24 (0.21-0.26)	0.25 (0.22-0.27)	0.16 (0.09-0.24)	0.21 (0.17-0.26)	0.24 (0.22-0.26)	0.23 (0.22-0.24)	0.24 (0.23-0.26)	0.23 (0.22-0.24)	0.23 (0.19-0.27)	0.23 (0.20-0.26)	0.23 (0.20-0.25)	0.24 (0.23-0.26)	0.23 (0.22-0.25)	0.24 (0.22-0.25)	0.24 (0.21-0.26)	0.19 (0.15-0.24)
			UCLA		0.25 (0.23-0.26)	0.26 (0.24-0.28)	0.26 (0.24-0.28)	0.26 (0.24-0.28)	0.23 (0.22-0.25)	0.25 (0.23-0.27)	0.24 (0.23-0.26)	0.29 (0.18-0.45)	0.25 (0.22-0.29)	0.25 (0.21-0.30)	0.18 (0.08-0.31)	0.26 (0.16-0.37)	0.25 (0.23-0.27)	0.24 (0.22-0.26)	0.25 (0.23-0.27)	0.24 (0.23-0.26)	0.24 (0.19-0.29)	0.24 (0.21-0.28)	0.26 (0.23-0.29)	0.26 (0.23-0.28)	0.24 (0.22-0.26)	0.24 (0.21-0.27)	0.23 (0.18-0.28)	0.15 (0.06-0.26)
			CEDARS		0.22 (0.21-0.23)	0.22 (0.20-0.23)	0.21 (0.20-0.22)	0.21 (0.20-0.23)	0.23 (0.21-0.24)	0.23 (0.21-0.24)	0.21 (0.20-0.23)	0.25 (0.25-0.25)	0.21 (0.19-0.25)	0.24 (0.21-0.26)	0.14 (0.07-0.23)	0.20 (0.15-0.25)	0.22 (0.20-0.24)	0.22 (0.21-0.23)	0.22 (0.20-0.24)	0.22 (0.21-0.23)	0.21 (0.14-0.29)	0.21 (0.17-0.25)	0.18 (0.15-0.21)	0.23 (0.20-0.25)	0.22 (0.20-0.24)	0.23 (0.22-0.25)	0.24 (0.21-0.27)	0.20 (0.15-0.26)
		UCLA+CEDARS+CONTROL	UCLA+CEDARS+CONTROL	Intersection of all	0.23 (0.22-0.24)	0.23 (0.22-0.24)	0.23 (0.22-0.24)	0.23 (0.22-0.25)	0.23 (0.21-0.25)	0.23 (0.21-0.24)	0.23 (0.22-0.24)	0.20 (0.09-0.31)	0.24 (0.21-0.27)	0.24 (0.21-0.27)	0.10 (0.06-0.15)	0.22 (0.16-0.28)	0.22 (0.20-0.24)	0.23 (0.22-0.24)	0.23 (0.22-0.25)	0.23 (0.22-0.24)	0.24 (0.20-0.29)	0.25 (0.21-0.28)	0.22 (0.19-0.25)	0.23 (0.21-0.25)	0.23 (0.21-0.25)	0.23 (0.21-0.25)	0.21 (0.18-0.24)	0.19 (0.13-0.25)
			UCLA		0.26 (0.25-0.27)	0.26 (0.24-0.28)	0.26 (0.24-0.27)	0.26 (0.24-0.28)	0.27 (0.24-0.29)	0.25 (0.23-0.27)	0.27 (0.25-0.28)	0.24 (0.12-0.36)	0.27 (0.23-0.31)	0.27 (0.23-0.32)	0.15 (0.08-0.22)	0.31 (0.18-0.45)	0.25 (0.23-0.27)	0.26 (0.25-0.28)	0.27 (0.25-0.29)	0.26 (0.24-0.27)	0.27 (0.22-0.34)	0.28 (0.24-0.33)	0.27 (0.23-0.31)	0.26 (0.24-0.29)	0.26 (0.24-0.28)	0.26 (0.23-0.29)	0.22 (0.17-0.28)	0.16 (0.05-0.30)
			CEDARS		0.22 (0.21-0.23)	0.22 (0.20-0.23)	0.21 (0.20-0.23)	0.22 (0.21-0.24)	0.21 (0.18-0.24)	0.23 (0.21-0.25)	0.22 (0.20-0.23)	0.05 (0.05-0.05)	0.23 (0.18-0.28)	0.23 (0.20-0.27)	0.09 (0.06-0.12)	0.20 (0.14-0.27)	0.22 (0.19-0.25)	0.22 (0.20-0.24)	0.22 (0.19-0.24)	0.22 (0.21-0.24)	0.22 (0.11-0.34)	0.23 (0.18-0.29)	0.20 (0.16-0.24)	0.22 (0.19-0.25)	0.22 (0.20-0.24)	0.23 (0.21-0.26)	0.23 (0.19-0.27)	0.21 (0.15-0.27)
Patients on CRRT <= 7 days	Count (% positive)	UCLA	UCLA	None	425 (52.2%)	191 (51.3%)	187 (49.7%)	125 (48.8%)	227 (54.2%)	167 (52.1%)	258 (52.3%)	1 (0%)	33 (45.5%)	45 (60.0%)	3 (66.7%)	3 (0%)	129 (52.7%)	211 (50.7%)	153 (54.2%)	272 (51.1%)	11 (72.7%)	43 (55.8%)	47 (46.8%)	84 (53.6%)	126 (54.0%)	83 (55.4%)	27 (29.6%)	4 (25.0%)
			CEDARS		1788 (51.6%)	975 (48.1%)	569 (45.9%)	776 (46.0%)	694 (56.5%)	665 (49.6%)	1123 (52.8%)	2 (0%)	142 (57.0%)	287 (49.5%)	7 (71.4%)	73 (64.4%)	284 (39.8%)	993 (53.7%)	408 (59.3%)	1380 (49.3%)	29 (69.0%)	102 (65.7%)	147 (59.2%)	272 (61.0%)	456 (55.0%)	435 (45.5%)	257 (40.5%)	84 (34.5%)
			UCLA+CONTROL		1199 (18.5%)	422 (23.2%)	350 (26.6%)	225 (27.1%)	660 (18.6%)	474 (18.4%)	725 (18.6%)	3 (0%)	95 (15.8%)	122 (22.1%)	6 (33.3%)	13 (23.1%)	436 (15.6%)	513 (20.9%)	444 (18.7%)	755 (18.4%)	46 (17.4%)	108 (22.2%)	144 (15.3%)	257 (17.5%)	331 (20.5%)	229 (20.1%)	71 (11.3%)	13 (7.7%)
		CEDARS	CEDARS	None	366 (54.6%)	298 (51.7%)	183 (49.2%)	252 (49.2%)	46 (71.7%)	137 (58.4%)	229 (52.4%)	1 (0%)	32 (59.4%)	51 (62.7%)	1 (0%)	10 (70.0%)	64 (56.2%)	207 (50.2%)	88 (59.1%)	278 (53.2%)	7 (71.4%)	18 (77.8%)	32 (65.6%)	58 (63.8%)	104 (51.9%)	78 (47.4%)	51 (43.1%)	16 (56.2%)
			UCLA		2149 (51.8%)	1559 (50.7%)	1530 (50.5%)	1202 (51.9%)	532 (56.6%)	828 (49.9%)	1321 (53.0%)	8 (25.0%)	186 (51.6%)	237 (51.5%)	9 (44.4%)	24 (62.5%)	611 (53.5%)	1074 (50.9%)	666 (58.4%)	1483 (48.8%)	97 (68.0%)	157 (56.7%)	233 (56.7%)	438 (53.4%)	603 (50.9%)	415 (51.1%)	166 (34.9%)	39 (38.5%)
			UCLA+CONTROL		3213 (34.6%)	2041 (38.8%)	1869 (41.3%)	1430 (43.6%)	922 (32.6%)	1255 (32.9%)	1958 (35.8%)	10 (20.0%)	276 (34.8%)	335 (36.4%)	14 (28.6%)	38 (39.5%)	1024 (31.9%)	1498 (36.5%)	1046 (37.2%)	2167 (33.4%)	139 (47.5%)	242 (36.8%)	355 (37.2%)	672 (34.8%)	903 (34.0%)	616 (34.4%)	233 (24.9%)	52 (28.8%)
		UCLA+CEDARS	UCLA+CEDARS	None	785 (52.7%)	466 (52.1%)	359 (49.0%)	378 (49.2%)	280 (53.9%)	288 (52.8%)	497 (52.7%)	2 (50.0%)	76 (59.2%)	100 (45.0%)	7 (42.9%)	17 (52.9%)	148 (48.0%)	435 (55.2%)	204 (57.4%)	581 (51.1%)	32 (68.8%)	57 (63.2%)	68 (57.4%)	142 (57.0%)	214 (52.3%)	164 (51.2%)	80 (40.0%)	27 (29.6%)
			UCLA		418 (52.9%)	221 (52.5%)	219 (52.1%)	174 (51.7%)	185 (54.1%)	155 (55.5%)	263 (51.3%)	1 (0%)	48 (56.2%)	50 (38.0%)	5 (40.0%)	3 (0%)	96 (55.2%)	215 (55.8%)	121 (59.5%)	297 (50.2%)	27 (63.0%)	32 (53.1%)	44 (54.5%)	83 (61.4%)	111 (53.2%)	78 (48.7%)	34 (38.2%)	9 (22.2%)
			CEDARS		367 (52.6%)	245 (51.8%)	140 (44.3%)	204 (47.1%)	95 (53.7%)	133 (49.6%)	234 (54.3%)	1 (0%)	28 (64.3%)	50 (52.0%)	2 (50.0%)	14 (64.3%)	52 (34.6%)	220 (54.5%)	83 (54.2%)	284 (52.1%)	5 (0%)	25 (76.0%)	24 (62.5%)	59 (50.8%)	103 (51.5%)	86 (53.5%)	46 (41.3%)	18 (33.3%)
			UCLA+CEDARS+CONTROL		1711 (24.2%)	808 (30.1%)	592 (29.7%)	537 (34.6%)	715 (21.1%)	649 (23.4%)	1062 (24.7%)	4 (25.0%)	153 (29.4%)	185 (24.3%)	11 (27.3%)	28 (32.1%)	516 (13.8%)	799 (30.0%)	544 (21.5%)	1167 (25.4%)	72 (30.6%)	128 (28.1%)	177 (22.0%)	350 (23.1%)	472 (23.7%)	339 (24.8%)	135 (23.7%)	37 (21.6%)
		UCLA+CEDARS+CONTROL	UCLA+CEDARS+CONTROL	None	991 (38.7%)	674 (40.7%)	534 (40.3%)	532 (43.6%)	250 (38.4%)	380 (38.2%)	611 (39.1%)	1 (0%)	77 (45.5%)	131 (38.2%)	1 (0%)	20 (65.0%)	272 (34.2%)	484 (39.7%)	287 (41.8%)	704 (37.5%)	36 (44.4%)	73 (41.1%)	92 (34.8%)	189 (43.9%)	254 (39.4%)	218 (36.2%)	91 (37.4%)	37 (24.3%)
			UCLA		429 (50.8%)	290 (48.6%)	285 (48.1%)	231 (51.5%)	125 (58.4%)	173 (51.4%)	256 (50.4%)	0 (0%)	38 (52.6%)	49 (57.1%)	0 (0%)	3 (33.3%)	131 (55.0%)	208 (46.6%)	131 (54.2%)	298 (49.3%)	24 (62.5%)	34 (58.8%)	41 (51.2%)	94 (57.4%)	108 (48.1%)	88 (45.5%)	31 (48.4%)	9 (11.1%)
			CEDARS		340 (48.8%)	289 (46.0%)	176 (44.3%)	251 (45.0%)	36 (63.9%)	118 (47.5%)	222 (49.5%)	1 (0%)	26 (57.7%)	60 (36.7%)	0 (0%)	14 (85.7%)	54 (38.9%)	185 (51.4%)	75 (65.3%)	265 (44.2%)	2 (50.0%)	18 (55.6%)	20 (55.0%)	50 (58.0%)	90 (53.3%)	87 (44.8%)	47 (40.4%)	25 (32.0%)
		UCLA	UCLA	Intersection of all	430 (52.6%)	198 (48.5%)	188 (46.8%)	130 (45.4%)	221 (57.0%)	169 (46.7%)	261 (56.3%)	0 (0%)	44 (59.1%)	47 (44.7%)	3 (66.7%)	2 (50.0%)	105 (50.5%)	229 (53.7%)	130 (57.7%)	300 (50.3%)	13 (53.8%)	30 (66.7%)	51 (54.9%)	91 (69.2%)	118 (44.9%)	91 (52.7%)	30 (23.3%)	6 (0%)
			CEDARS		1790 (51.6%)	1048 (48.3%)	618 (45.8%)	851 (45.6%)	623 (57.3%)	665 (49.6%)	1125 (52.8%)	2 (0%)	143 (56.6%)	287 (49.5%)	7 (71.4%)	73 (64.4%)	285 (40.0%)	993 (53.7%)	408 (59.3%)	1382 (49.3%)	29 (69.0%)	102 (65.7%)	147 (59.2%)	272 (61.0%)	456 (55.0%)	436 (45.6%)	258 (40.3%)	84 (34.5%)
			UCLA+CONTROL		1257 (18.0%)	476 (20.2%)	380 (23.2%)	254 (23.2%)	645 (19.5%)	495 (16.0%)	762 (19.3%)	0 (0%)	113 (23.0%)	126 (16.7%)	6 (33.3%)	12 (8.3%)	431 (12.3%)	555 (22.2%)	435 (17.2%)	822 (18.4%)	50 (14.0%)	95 (21.1%)	153 (18.3%)	278 (22.7%)	338 (15.7%)	247 (19.4%)	81 (8.6%)	15 (0%)
		UCLA	UCLA	Intersection of UCLA+CEDARS	425 (52.2%)	191 (51.3%)	187 (49.7%)	125 (48.8%)	227 (54.2%)	167 (52.1%)	258 (52.3%)	1 (0%)	33 (45.5%)	45 (60.0%)	3 (66.7%)	3 (0%)	129 (52.7%)	211 (50.7%)	153 (54.2%)	272 (51.1%)	11 (72.7%)	43 (55.8%)	47 (46.8%)	84 (53.6%)	126 (54.0%)	83 (55.4%)	27 (29.6%)	4 (25.0%)
			CEDARS		1788 (51.6%)	975 (48.1%)	569 (45.9%)	776 (46.0%)	694 (56.5%)	665 (49.6%)	1123 (52.8%)	2 (0%)	142 (57.0%)	287 (49.5%)	7 (71.4%)	73 (64.4%)	284 (39.8%)	993 (53.7%)	408 (59.3%)	1380 (49.3%)	29 (69.0%)	102 (65.7%)	147 (59.2%)	272 (61.0%)	456 (55.0%)	435 (45.5%)	257 (40.5%)	84 (34.5%)
		CEDARS	CEDARS	Intersection of all	366 (54.6%)	298 (51.7%)	183 (49.2%)	252 (49.2%)	46 (71.7%)	137 (58.4%)	229 (52.4%)	1 (0%)	32 (59.4%)	51 (62.7%)	1 (0%)	10 (70.0%)	64 (56.2%)	207 (50.2%)	88 (59.1%)	278 (53.2%)	7 (71.4%)	18 (77.8%)	32 (65.6%)	58 (63.8%)	104 (51.9%)	78 (47.4%)	51 (43.1%)	16 (56.2%)
			UCLA		2149 (51.8%)	1559 (50.7%)	1530 (50.5%)	1202 (51.9%)	532 (56.6%)	828 (49.9%)	1321 (53.0%)	8 (25.0%)	186 (51.6%)	237 (51.5%)	9 (44.4%)	24 (62.5%)	611 (53.5%)	1074 (50.9%)	666 (58.4%)	1483 (48.8%)	97 (68.0%)	157 (56.7%)	233 (56.7%)	438 (53.4%)	603 (50.9%)	415 (51.1%)	166 (34.9%)	39 (38.5%)
			UCLA+CONTROL		3213 (34.6%)	2041 (38.8%)	1869 (41.3%)	1430 (43.6%)	922 (32.6%)	1255 (32.9%)	1958 (35.8%)	10 (20.0%)	276 (34.8%)	335 (36.4%)	14 (28.6%)	38 (39.5%)	1024 (31.9%)	1498 (36.5%)	1046 (37.2%)	2167 (33.4%)	139 (47.5%)	242 (36.8%)	355 (37.2%)	672 (34.8%)	903 (34.0%)	616 (34.4%)	233 (24.9%)	52 (28.8%)
		CEDARS	CEDARS	Intersection of UCLA+CEDARS	366 (54.6%)	298 (51.7%)	183 (49.2%)	252 (49.2%)	46 (71.7%)	137 (58.4%)	229 (52.4%)	1 (0%)	32 (59.4%)	51 (62.7%)	1 (0%)	10 (70.0%)	64 (56.2%)	207 (50.2%)	88 (59.1%)	278 (53.2%)	7 (71.4%)	18 (77.8%)	32 (65.6%)	58 (63.8%)	104 (51.9%)	78 (47.4%)	51 (43.1%)	16 (56.2%)
			UCLA		2149 (51.8%)	1559 (50.7%)	1530 (50.5%)	1202 (51.9%)	532 (56.6%)	828 (49.9%)	1321 (53.0%)	8 (25.0%)	186 (51.6%)	237 (51.5%)	9 (44.4%)	24 (62.5%)	611 (53.5%)	1074 (50.9%)	666 (58.4%)	1483 (48.8%)	97 (68.0%)	157 (56.7%)	233 (56.7%)	438 (53.4%)	603 (50.9%)	415 (51.1%)	166 (34.9%)	39 (38.5%)
		UCLA+CEDARS	UCLA+CEDARS	Intersection of all	781 (51.7%)	449 (52.3%)	358 (52.2%)	352 (49.7%)	290 (51.0%)	287 (49.5%)	494 (53.0%)	1 (0%)	64 (50.0%)	113 (47.8%)	1 (0%)	24 (58.3%)	171 (52.6%)	407 (52.3%)	191 (61.8%)	590 (48.5%)	20 (65.0%)	46 (73.9%)	82 (51.2%)	154 (57.1%)	199 (50.3%)	169 (47.9%)	78 (41.0%)	31 (45.2%)
			UCLA		411 (53.3%)	213 (55.4%)	213 (54.5%)	154 (55.2%)	187 (51.9%)	150 (50.0%)	261 (55.2%)	0 (0%)	33 (51.5%)	45 (51.1%)	0 (0%)	6 (66.7%)	114 (62.3%)	213 (48.8%)	112 (63.4%)	299 (49.5%)	16 (56.2%)	25 (76.0%)	39 (53.8%)	100 (61.0%)	112 (48.2%)	84 (51.2%)	25 (28.0%)	9 (55.6%)
			CEDARS		370 (50.0%)	236 (49.6%)	145 (49.0%)	198 (45.5%)	103 (49.5%)	137 (48.9%)	233 (50.6%)	1 (0%)	31 (48.4%)	68 (45.6%)	1 (0%)	18 (55.6%)	57 (33.3%)	194 (56.2%)	79 (59.5%)	291 (47.4%)	4 (0%)	21 (71.4%)	43 (48.8%)	54 (50.0%)	87 (52.9%)	85 (44.7%)	53 (47.2%)	22 (40.9%)
			UCLA+CEDARS+CONTROL		1648 (24.5%)	754 (31.2%)	573 (32.6%)	497 (35.2%)	713 (20.8%)	628 (22.6%)	1020 (25.7%)	3 (33.3%)	134 (23.9%)	194 (27.8%)	5 (0%)	35 (40.0%)	517 (17.4%)	748 (28.5%)	513 (23.0%)	1135 (25.2%)	59 (22.0%)	113 (30.1%)	186 (22.6%)	350 (25.1%)	430 (23.3%)	337 (24.0%)	131 (24.4%)	40 (35.0%)
		UCLA+CEDARS	UCLA+CEDARS	Intersection of UCLA+CEDARS	785 (52.7%)	466 (52.1%)	359 (49.0%)	378 (49.2%)	280 (53.9%)	288 (52.8%)	497 (52.7%)	2 (50.0%)	76 (59.2%)	100 (45.0%)	7 (42.9%)	17 (52.9%)	148 (48.0%)	435 (55.2%)	204 (57.4%)	581 (51.1%)	32 (68.8%)	57 (63.2%)	68 (57.4%)	142 (57.0%)	214 (52.3%)	164 (51.2%)	80 (40.0%)	27 (29.6%)
			UCLA		418 (52.9%)	221 (52.5%)	219 (52.1%)	174 (51.7%)	185 (54.1%)	155 (55.5%)	263 (51.3%)	1 (0%)	48 (56.2%)	50 (38.0%)	5 (40.0%)	3 (0%)	96 (55.2%)	215 (55.8%)	121 (59.5%)	297 (50.2%)	27 (63.0%)	32 (53.1%)	44 (54.5%)	83 (61.4%)	111 (53.2%)	78 (48.7%)	34 (38.2%)	9 (22.2%)
			CEDARS		367 (52.6%)	245 (51.8%)	140 (44.3%)	204 (47.1%)	95 (53.7%)	133 (49.6%)	234 (54.3%)	1 (0%)	28 (64.3%)	50 (52.0%)	2 (50.0%)	14 (64.3%)	52 (34.6%)	220 (54.5%)	83 (54.2%)	284 (52.1%)	5 (0%)	25 (76.0%)	24 (62.5%)	59 (50.8%)	103 (51.5%)	86 (53.5%)	46 (41.3%)	18 (33.3%)
		UCLA+CEDARS+CONTROL	UCLA+CEDARS+CONTROL	Intersection of all	991 (38.7%)	674 (40.7%)	534 (40.3%)	532 (43.6%)	250 (38.4%)	380 (38.2%)	611 (39.1%)	1 (0%)	77 (45.5%)	131 (38.2%)	1 (0%)	20 (65.0%)	272 (34.2%)	484 (39.7%)	287 (41.8%)	704 (37.5%)	36 (44.4%)	73 (41.1%)	92 (34.8%)	189 (43.9%)	254 (39.4%)	218 (36.2%)	91 (37.4%)	37 (24.3%)
			UCLA		429 (50.8%)	290 (48.6%)	285 (48.1%)	231 (51.5%)	125 (58.4%)	173 (51.4%)	256 (50.4%)	0 (0%)	38 (52.6%)	49 (57.1%)	0 (0%)	3 (33.3%)	131 (55.0%)	208 (46.6%)	131 (54.2%)	298 (49.3%)	24 (62.5%)	34 (58.8%)	41 (51.2%)	94 (57.4%)	108 (48.1%)	88 (45.5%)	31 (48.4%)	9 (11.1%)
			CEDARS		340 (48.8%)	289 (46.0%)	176 (44.3%)	251 (45.0%)	36 (63.9%)	118 (47.5%)	222 (49.5%)	1 (0%)	26 (57.7%)	60 (36.7%)	0 (0%)	14 (85.7%)	54 (38.9%)	185 (51.4%)	75 (65.3%)	265 (44.2%)	2 (50.0%)	18 (55.6%)	20 (55.0%)	50 (58.0%)	90 (53.3%)	87 (44.8%)	47 (40.4%)	25 (32.0%)
	AUROC	UCLA	UCLA	None	0.84 (0.80-0.87)	0.86 (0.81-0.91)	0.86 (0.80-0.91)	0.85 (0.78-0.91)	0.81 (0.76-0.87)	0.85 (0.79-0.90)	0.83 (0.77-0.87)	nan (nan-nan)	0.88 (0.76-0.97)	0.73 (0.56-0.87)	0.00 (0.00-0.00)	nan (nan-nan)	0.86 (0.79-0.92)	0.83 (0.77-0.88)	0.83 (0.76-0.89)	0.84 (0.79-0.88)	0.92 (0.67-1.00)	0.81 (0.66-0.93)	0.77 (0.64-0.89)	0.81 (0.72-0.90)	0.86 (0.80-0.92)	0.83 (0.73-0.91)	0.89 (0.70-1.00)	1.00 (1.00-1.00)
			CEDARS		0.63 (0.61-0.66)	0.64 (0.60-0.67)	0.65 (0.60-0.69)	0.63 (0.59-0.67)	0.65 (0.61-0.69)	0.61 (0.57-0.66)	0.65 (0.61-0.68)	nan (nan-nan)	0.58 (0.48-0.67)	0.56 (0.49-0.63)	0.91 (0.50-1.00)	0.69 (0.55-0.82)	0.66 (0.60-0.72)	0.65 (0.62-0.68)	0.64 (0.59-0.69)	0.62 (0.59-0.65)	0.65 (0.40-0.87)	0.59 (0.47-0.71)	0.57 (0.48-0.65)	0.59 (0.52-0.66)	0.60 (0.55-0.65)	0.58 (0.53-0.63)	0.62 (0.55-0.69)	0.63 (0.49-0.76)
			UCLA+CONTROL		0.70 (0.66-0.74)	0.71 (0.65-0.76)	0.73 (0.66-0.78)	0.70 (0.62-0.78)	0.71 (0.65-0.76)	0.71 (0.64-0.77)	0.70 (0.65-0.76)	nan (nan-nan)	0.80 (0.67-0.91)	0.57 (0.46-0.69)	0.52 (0.00-1.00)	0.94 (0.75-1.00)	0.70 (0.62-0.77)	0.73 (0.67-0.78)	0.68 (0.61-0.75)	0.73 (0.68-0.77)	0.63 (0.39-0.85)	0.63 (0.49-0.77)	0.63 (0.48-0.77)	0.71 (0.61-0.79)	0.73 (0.64-0.80)	0.75 (0.67-0.83)	0.75 (0.50-0.96)	0.74 (0.47-1.00)
		CEDARS	CEDARS	None	0.78 (0.73-0.83)	0.78 (0.73-0.83)	0.85 (0.79-0.90)	0.80 (0.74-0.85)	0.63 (0.42-0.82)	0.79 (0.72-0.86)	0.78 (0.72-0.84)	nan (nan-nan)	0.92 (0.77-1.00)	0.72 (0.58-0.85)	nan (nan-nan)	0.82 (0.44-1.00)	0.81 (0.68-0.90)	0.79 (0.73-0.85)	0.84 (0.74-0.92)	0.76 (0.70-0.81)	0.91 (0.50-1.00)	0.89 (0.68-1.00)	0.74 (0.53-0.92)	0.78 (0.66-0.89)	0.81 (0.72-0.89)	0.77 (0.67-0.87)	0.68 (0.51-0.82)	0.74 (0.46-0.95)
			UCLA		0.58 (0.56-0.61)	0.57 (0.54-0.59)	0.57 (0.54-0.60)	0.57 (0.54-0.60)	0.67 (0.62-0.71)	0.59 (0.55-0.63)	0.58 (0.55-0.61)	0.91 (0.60-1.00)	0.62 (0.53-0.70)	0.55 (0.48-0.62)	0.80 (0.43-1.00)	0.37 (0.13-0.62)	0.58 (0.54-0.63)	0.60 (0.57-0.63)	0.58 (0.54-0.62)	0.59 (0.57-0.62)	0.64 (0.51-0.76)	0.61 (0.52-0.70)	0.58 (0.50-0.65)	0.61 (0.56-0.67)	0.55 (0.50-0.59)	0.58 (0.53-0.63)	0.56 (0.46-0.65)	0.56 (0.36-0.74)
			UCLA+CONTROL		0.53 (0.51-0.55)	0.51 (0.49-0.54)	0.52 (0.49-0.55)	0.53 (0.50-0.56)	0.59 (0.55-0.63)	0.52 (0.49-0.56)	0.53 (0.50-0.55)	0.89 (0.56-1.00)	0.55 (0.48-0.62)	0.49 (0.43-0.56)	0.80 (0.55-1.00)	0.42 (0.23-0.61)	0.48 (0.44-0.51)	0.55 (0.52-0.58)	0.49 (0.46-0.53)	0.55 (0.52-0.57)	0.52 (0.42-0.61)	0.53 (0.46-0.60)	0.48 (0.41-0.54)	0.51 (0.47-0.56)	0.50 (0.46-0.54)	0.57 (0.52-0.62)	0.56 (0.48-0.64)	0.60 (0.43-0.75)
		UCLA+CEDARS	UCLA+CEDARS	None	0.83 (0.80-0.86)	0.84 (0.81-0.88)	0.85 (0.80-0.89)	0.83 (0.80-0.87)	0.83 (0.78-0.88)	0.84 (0.80-0.88)	0.83 (0.79-0.86)	0.00 (0.00-0.00)	0.84 (0.75-0.92)	0.80 (0.71-0.88)	0.65 (0.00-1.00)	0.81 (0.53-1.00)	0.85 (0.79-0.91)	0.83 (0.80-0.87)	0.85 (0.79-0.90)	0.83 (0.79-0.86)	0.77 (0.56-0.94)	0.87 (0.77-0.95)	0.84 (0.74-0.93)	0.81 (0.75-0.88)	0.86 (0.81-0.90)	0.81 (0.75-0.88)	0.80 (0.69-0.89)	0.77 (0.56-0.95)
			UCLA		0.86 (0.83-0.89)	0.86 (0.82-0.91)	0.85 (0.81-0.90)	0.87 (0.81-0.91)	0.87 (0.81-0.91)	0.89 (0.84-0.94)	0.84 (0.79-0.89)	nan (nan-nan)	0.84 (0.73-0.94)	0.87 (0.75-0.96)	0.46 (0.00-1.00)	nan (nan-nan)	0.90 (0.83-0.95)	0.86 (0.81-0.90)	0.87 (0.80-0.93)	0.86 (0.82-0.90)	0.73 (0.52-0.92)	0.90 (0.77-0.98)	0.81 (0.67-0.93)	0.83 (0.73-0.91)	0.89 (0.83-0.94)	0.87 (0.78-0.94)	0.83 (0.65-0.97)	1.00 (1.00-1.00)
			CEDARS		0.79 (0.74-0.83)	0.83 (0.77-0.87)	0.84 (0.78-0.90)	0.81 (0.75-0.86)	0.74 (0.63-0.83)	0.77 (0.69-0.84)	0.80 (0.74-0.85)	nan (nan-nan)	0.87 (0.71-1.00)	0.73 (0.58-0.86)	1.00 (1.00-1.00)	0.76 (0.31-1.00)	0.74 (0.59-0.87)	0.81 (0.75-0.86)	0.82 (0.73-0.91)	0.79 (0.74-0.84)	nan (nan-nan)	0.82 (0.62-0.96)	0.92 (0.76-1.00)	0.80 (0.69-0.91)	0.82 (0.72-0.90)	0.76 (0.65-0.86)	0.75 (0.59-0.89)	0.68 (0.36-0.96)
			UCLA+CEDARS+CONTROL		0.71 (0.68-0.74)	0.73 (0.69-0.76)	0.74 (0.70-0.79)	0.73 (0.69-0.78)	0.73 (0.68-0.77)	0.71 (0.66-0.75)	0.71 (0.67-0.75)	0.70 (0.00-1.00)	0.69 (0.60-0.79)	0.65 (0.56-0.74)	0.68 (0.00-1.00)	0.86 (0.69-0.99)	0.71 (0.65-0.77)	0.74 (0.70-0.78)	0.73 (0.68-0.77)	0.72 (0.68-0.75)	0.64 (0.47-0.79)	0.67 (0.57-0.77)	0.72 (0.63-0.81)	0.73 (0.67-0.79)	0.74 (0.69-0.79)	0.73 (0.67-0.79)	0.70 (0.59-0.80)	0.75 (0.52-0.94)
		UCLA+CEDARS+CONTROL	UCLA+CEDARS+CONTROL	None	0.88 (0.86-0.90)	0.86 (0.83-0.88)	0.87 (0.84-0.90)	0.83 (0.80-0.86)	0.91 (0.87-0.94)	0.88 (0.85-0.92)	0.88 (0.85-0.90)	nan (nan-nan)	0.92 (0.85-0.97)	0.84 (0.77-0.91)	nan (nan-nan)	0.89 (0.71-1.00)	0.91 (0.87-0.94)	0.86 (0.83-0.89)	0.89 (0.86-0.93)	0.87 (0.85-0.90)	0.84 (0.69-0.96)	0.89 (0.80-0.96)	0.91 (0.85-0.96)	0.91 (0.87-0.95)	0.86 (0.82-0.90)	0.87 (0.82-0.92)	0.89 (0.81-0.95)	0.80 (0.63-0.94)
			UCLA		0.81 (0.77-0.85)	0.82 (0.77-0.86)	0.82 (0.77-0.86)	0.79 (0.74-0.85)	0.81 (0.74-0.88)	0.82 (0.75-0.88)	0.81 (0.76-0.86)	0.0 (0.0-0.0)	0.88 (0.76-0.98)	0.82 (0.67-0.93)	0.0 (0.0-0.0)	1.00 (1.00-1.00)	0.83 (0.76-0.90)	0.79 (0.72-0.85)	0.82 (0.75-0.89)	0.81 (0.76-0.86)	0.69 (0.45-0.91)	0.77 (0.60-0.92)	0.77 (0.62-0.91)	0.85 (0.77-0.92)	0.82 (0.74-0.90)	0.82 (0.73-0.91)	0.83 (0.66-0.96)	0.87 (0.57-1.00)
			CEDARS		0.82 (0.77-0.86)	0.82 (0.77-0.86)	0.87 (0.82-0.92)	0.81 (0.76-0.86)	0.75 (0.57-0.91)	0.83 (0.75-0.89)	0.82 (0.76-0.87)	nan (nan-nan)	0.90 (0.76-1.00)	0.79 (0.67-0.89)	0.0 (0.0-0.0)	0.75 (0.33-1.00)	0.80 (0.67-0.91)	0.82 (0.76-0.88)	0.78 (0.67-0.87)	0.83 (0.78-0.87)	1.00 (1.00-1.00)	0.92 (0.75-1.00)	0.95 (0.83-1.00)	0.86 (0.75-0.95)	0.74 (0.64-0.84)	0.82 (0.72-0.90)	0.90 (0.79-0.97)	0.74 (0.50-0.93)
		UCLA	UCLA	Intersection of all	0.83 (0.79-0.87)	0.84 (0.79-0.90)	0.85 (0.79-0.90)	0.85 (0.78-0.90)	0.82 (0.76-0.87)	0.85 (0.79-0.90)	0.82 (0.77-0.87)	0.0 (0.0-0.0)	0.92 (0.83-0.99)	0.91 (0.81-0.98)	1.00 (1.00-1.00)	1.00 (1.00-1.00)	0.78 (0.69-0.87)	0.81 (0.75-0.86)	0.76 (0.68-0.84)	0.86 (0.82-0.89)	0.88 (0.62-1.00)	0.76 (0.56-0.92)	0.87 (0.76-0.95)	0.79 (0.69-0.89)	0.83 (0.75-0.90)	0.79 (0.69-0.87)	0.93 (0.81-1.00)	nan (nan-nan)
			CEDARS		0.57 (0.54-0.60)	0.59 (0.55-0.62)	0.57 (0.52-0.62)	0.59 (0.55-0.63)	0.59 (0.54-0.63)	0.57 (0.53-0.62)	0.57 (0.53-0.60)	nan (nan-nan)	0.44 (0.35-0.53)	0.61 (0.54-0.67)	0.81 (0.33-1.00)	0.58 (0.42-0.72)	0.59 (0.52-0.65)	0.57 (0.53-0.60)	0.55 (0.49-0.60)	0.56 (0.53-0.59)	0.69 (0.47-0.91)	0.59 (0.48-0.71)	0.46 (0.37-0.55)	0.53 (0.46-0.60)	0.61 (0.56-0.66)	0.55 (0.50-0.61)	0.58 (0.51-0.65)	0.59 (0.46-0.72)
			UCLA+CONTROL		0.71 (0.67-0.74)	0.70 (0.64-0.75)	0.73 (0.67-0.79)	0.69 (0.62-0.77)	0.71 (0.66-0.76)	0.74 (0.68-0.79)	0.69 (0.64-0.73)	0.0 (0.0-0.0)	0.85 (0.75-0.92)	0.73 (0.62-0.84)	0.60 (0.00-1.00)	0.81 (0.55-1.00)	0.63 (0.54-0.72)	0.73 (0.67-0.78)	0.62 (0.54-0.69)	0.76 (0.71-0.80)	0.65 (0.50-0.80)	0.65 (0.51-0.79)	0.75 (0.65-0.84)	0.69 (0.61-0.76)	0.72 (0.65-0.79)	0.68 (0.59-0.78)	0.70 (0.48-0.90)	nan (nan-nan)
		UCLA	UCLA	Intersection of UCLA+CEDARS	0.84 (0.80-0.87)	0.87 (0.82-0.92)	0.87 (0.82-0.92)	0.88 (0.82-0.94)	0.81 (0.75-0.86)	0.85 (0.79-0.90)	0.83 (0.77-0.87)	nan (nan-nan)	0.86 (0.70-0.96)	0.74 (0.56-0.89)	0.48 (0.00-1.00)	nan (nan-nan)	0.85 (0.77-0.91)	0.84 (0.79-0.89)	0.83 (0.76-0.89)	0.85 (0.80-0.88)	0.84 (0.50-1.00)	0.84 (0.70-0.94)	0.82 (0.68-0.93)	0.80 (0.71-0.89)	0.88 (0.81-0.93)	0.82 (0.73-0.91)	0.86 (0.67-0.98)	1.00 (1.00-1.00)
			CEDARS		0.60 (0.57-0.63)	0.61 (0.58-0.65)	0.60 (0.55-0.64)	0.62 (0.58-0.66)	0.59 (0.54-0.63)	0.58 (0.54-0.62)	0.61 (0.58-0.64)	nan (nan-nan)	0.52 (0.42-0.62)	0.61 (0.54-0.67)	1.00 (1.00-1.00)	0.63 (0.49-0.76)	0.60 (0.53-0.67)	0.60 (0.57-0.63)	0.60 (0.55-0.66)	0.59 (0.56-0.62)	0.82 (0.60-0.98)	0.65 (0.54-0.76)	0.55 (0.46-0.65)	0.56 (0.49-0.63)	0.59 (0.54-0.65)	0.59 (0.53-0.64)	0.61 (0.54-0.68)	0.58 (0.44-0.72)
		CEDARS	CEDARS	Intersection of all	0.79 (0.74-0.83)	0.79 (0.73-0.83)	0.86 (0.80-0.91)	0.80 (0.74-0.85)	0.63 (0.46-0.80)	0.79 (0.71-0.86)	0.79 (0.73-0.84)	nan (nan-nan)	0.94 (0.84-1.00)	0.66 (0.51-0.80)	nan (nan-nan)	0.82 (0.44-1.00)	0.80 (0.67-0.91)	0.81 (0.75-0.87)	0.86 (0.78-0.94)	0.76 (0.70-0.81)	1.00 (1.00-1.00)	0.80 (0.54-1.00)	0.82 (0.66-0.95)	0.75 (0.63-0.87)	0.82 (0.74-0.90)	0.78 (0.67-0.87)	0.67 (0.52-0.81)	0.77 (0.49-1.00)
			UCLA		0.59 (0.57-0.62)	0.58 (0.56-0.61)	0.59 (0.56-0.62)	0.60 (0.57-0.64)	0.63 (0.58-0.67)	0.60 (0.56-0.64)	0.59 (0.56-0.62)	0.83 (0.50-1.00)	0.64 (0.55-0.71)	0.56 (0.49-0.64)	0.95 (0.71-1.00)	0.42 (0.18-0.68)	0.61 (0.56-0.65)	0.59 (0.56-0.63)	0.61 (0.56-0.65)	0.60 (0.57-0.63)	0.64 (0.51-0.76)	0.59 (0.50-0.68)	0.59 (0.51-0.66)	0.63 (0.58-0.69)	0.57 (0.53-0.62)	0.59 (0.54-0.65)	0.56 (0.47-0.65)	0.52 (0.33-0.69)
			UCLA+CONTROL		0.55 (0.53-0.57)	0.54 (0.51-0.56)	0.55 (0.52-0.57)	0.56 (0.53-0.59)	0.58 (0.54-0.62)	0.54 (0.51-0.58)	0.54 (0.52-0.57)	0.75 (0.43-1.00)	0.54 (0.48-0.61)	0.51 (0.44-0.57)	0.88 (0.64-1.00)	0.49 (0.30-0.68)	0.54 (0.50-0.58)	0.55 (0.52-0.57)	0.52 (0.49-0.56)	0.56 (0.53-0.58)	0.48 (0.39-0.57)	0.47 (0.40-0.55)	0.46 (0.40-0.53)	0.52 (0.47-0.56)	0.55 (0.51-0.59)	0.62 (0.57-0.66)	0.59 (0.51-0.67)	0.61 (0.46-0.77)
		CEDARS	CEDARS	Intersection of UCLA+CEDARS	0.77 (0.72-0.82)	0.76 (0.71-0.81)	0.83 (0.77-0.88)	0.77 (0.71-0.82)	0.67 (0.48-0.85)	0.78 (0.71-0.85)	0.77 (0.71-0.83)	nan (nan-nan)	0.94 (0.83-1.00)	0.69 (0.53-0.83)	nan (nan-nan)	0.72 (0.38-1.00)	0.81 (0.68-0.90)	0.79 (0.72-0.85)	0.84 (0.75-0.92)	0.75 (0.69-0.80)	1.00 (1.00-1.00)	0.74 (0.38-1.00)	0.86 (0.71-0.97)	0.71 (0.57-0.83)	0.82 (0.73-0.90)	0.73 (0.61-0.83)	0.68 (0.53-0.82)	0.69 (0.40-0.93)
			UCLA		0.61 (0.58-0.63)	0.58 (0.55-0.61)	0.58 (0.55-0.61)	0.59 (0.56-0.62)	0.67 (0.62-0.71)	0.61 (0.57-0.64)	0.61 (0.57-0.64)	0.84 (0.50-1.00)	0.62 (0.54-0.70)	0.62 (0.55-0.69)	1.00 (1.00-1.00)	0.40 (0.17-0.64)	0.60 (0.55-0.64)	0.61 (0.58-0.65)	0.60 (0.55-0.64)	0.61 (0.59-0.64)	0.65 (0.54-0.76)	0.60 (0.51-0.69)	0.63 (0.55-0.70)	0.64 (0.59-0.70)	0.58 (0.53-0.62)	0.61 (0.55-0.66)	0.56 (0.47-0.65)	0.49 (0.30-0.68)
		UCLA+CEDARS	UCLA+CEDARS	Intersection of all	0.79 (0.75-0.82)	0.82 (0.78-0.85)	0.83 (0.79-0.87)	0.82 (0.77-0.86)	0.74 (0.69-0.80)	0.79 (0.73-0.84)	0.79 (0.74-0.82)	nan (nan-nan)	0.89 (0.80-0.96)	0.75 (0.66-0.84)	nan (nan-nan)	0.81 (0.60-0.96)	0.81 (0.75-0.87)	0.77 (0.72-0.81)	0.85 (0.79-0.90)	0.76 (0.72-0.80)	0.91 (0.74-1.00)	0.88 (0.76-0.97)	0.80 (0.70-0.89)	0.82 (0.75-0.88)	0.78 (0.72-0.84)	0.75 (0.68-0.82)	0.70 (0.58-0.82)	0.60 (0.38-0.79)
			UCLA		0.84 (0.80-0.87)	0.88 (0.83-0.92)	0.87 (0.82-0.91)	0.88 (0.82-0.93)	0.79 (0.73-0.85)	0.86 (0.79-0.91)	0.83 (0.78-0.87)	0.0 (0.0-0.0)	0.99 (0.94-1.00)	0.82 (0.69-0.94)	0.0 (0.0-0.0)	0.87 (0.40-1.00)	0.87 (0.81-0.93)	0.80 (0.75-0.85)	0.88 (0.81-0.93)	0.82 (0.77-0.86)	0.87 (0.67-1.00)	0.89 (0.73-1.00)	0.84 (0.70-0.95)	0.84 (0.76-0.91)	0.82 (0.74-0.90)	0.82 (0.71-0.90)	0.75 (0.46-1.00)	0.85 (0.50-1.00)
			CEDARS		0.72 (0.67-0.77)	0.75 (0.68-0.81)	0.76 (0.69-0.84)	0.76 (0.68-0.82)	0.65 (0.54-0.76)	0.70 (0.61-0.79)	0.74 (0.67-0.80)	nan (nan-nan)	0.76 (0.59-0.91)	0.68 (0.55-0.81)	nan (nan-nan)	0.82 (0.60-0.97)	0.65 (0.50-0.79)	0.72 (0.66-0.79)	0.82 (0.72-0.90)	0.68 (0.62-0.74)	nan (nan-nan)	0.88 (0.68-1.00)	0.77 (0.63-0.91)	0.78 (0.64-0.90)	0.72 (0.61-0.82)	0.68 (0.56-0.79)	0.64 (0.49-0.79)	0.50 (0.25-0.73)
			UCLA+CEDARS+CONTROL		0.70 (0.67-0.73)	0.70 (0.66-0.74)	0.74 (0.69-0.78)	0.72 (0.67-0.77)	0.71 (0.66-0.75)	0.69 (0.63-0.74)	0.71 (0.67-0.75)	0.00 (0.00-0.00)	0.79 (0.69-0.88)	0.65 (0.56-0.73)	nan (nan-nan)	0.77 (0.59-0.92)	0.68 (0.61-0.74)	0.71 (0.67-0.75)	0.72 (0.67-0.77)	0.70 (0.66-0.73)	0.73 (0.59-0.87)	0.66 (0.55-0.76)	0.71 (0.62-0.81)	0.73 (0.67-0.79)	0.69 (0.63-0.75)	0.72 (0.66-0.79)	0.66 (0.55-0.77)	0.62 (0.40-0.82)
		UCLA+CEDARS	UCLA+CEDARS	Intersection of UCLA+CEDARS	0.82 (0.79-0.85)	0.83 (0.80-0.86)	0.83 (0.79-0.87)	0.82 (0.77-0.86)	0.82 (0.76-0.86)	0.82 (0.78-0.87)	0.82 (0.78-0.85)	0.00 (0.00-0.00)	0.84 (0.74-0.92)	0.80 (0.71-0.88)	0.65 (0.00-1.00)	0.81 (0.53-1.00)	0.85 (0.78-0.91)	0.82 (0.78-0.85)	0.84 (0.78-0.89)	0.81 (0.78-0.85)	0.82 (0.65-0.94)	0.87 (0.78-0.96)	0.79 (0.67-0.90)	0.81 (0.74-0.88)	0.86 (0.81-0.90)	0.82 (0.76-0.88)	0.70 (0.59-0.82)	0.64 (0.39-0.86)
			UCLA		0.85 (0.82-0.89)	0.86 (0.81-0.90)	0.85 (0.80-0.90)	0.85 (0.79-0.90)	0.86 (0.80-0.90)	0.88 (0.83-0.93)	0.84 (0.79-0.88)	nan (nan-nan)	0.82 (0.70-0.92)	0.86 (0.73-0.96)	0.46 (0.00-1.00)	nan (nan-nan)	0.88 (0.80-0.94)	0.86 (0.81-0.90)	0.86 (0.79-0.92)	0.85 (0.80-0.89)	0.81 (0.64-0.95)	0.88 (0.74-0.99)	0.74 (0.58-0.88)	0.84 (0.74-0.92)	0.88 (0.82-0.93)	0.89 (0.80-0.95)	0.80 (0.60-0.95)	0.72 (0.14-1.00)
			CEDARS		0.78 (0.73-0.82)	0.81 (0.76-0.86)	0.82 (0.74-0.88)	0.79 (0.73-0.85)	0.71 (0.61-0.81)	0.74 (0.65-0.82)	0.80 (0.74-0.85)	nan (nan-nan)	0.90 (0.76-1.00)	0.75 (0.60-0.88)	1.00 (1.00-1.00)	0.76 (0.30-1.00)	0.78 (0.64-0.90)	0.78 (0.72-0.83)	0.80 (0.70-0.89)	0.78 (0.73-0.83)	nan (nan-nan)	0.84 (0.64-0.98)	0.92 (0.79-1.00)	0.78 (0.66-0.88)	0.84 (0.74-0.91)	0.75 (0.62-0.85)	0.59 (0.40-0.76)	0.57 (0.27-0.86)
		UCLA+CEDARS+CONTROL	UCLA+CEDARS+CONTROL	Intersection of all	0.85 (0.82-0.87)	0.83 (0.80-0.86)	0.85 (0.81-0.88)	0.81 (0.77-0.84)	0.87 (0.82-0.91)	0.85 (0.82-0.89)	0.84 (0.81-0.87)	nan (nan-nan)	0.88 (0.79-0.94)	0.79 (0.71-0.87)	nan (nan-nan)	0.81 (0.59-0.99)	0.85 (0.81-0.89)	0.85 (0.81-0.88)	0.87 (0.82-0.90)	0.84 (0.81-0.87)	0.79 (0.63-0.93)	0.83 (0.73-0.91)	0.83 (0.74-0.91)	0.90 (0.86-0.94)	0.83 (0.77-0.87)	0.83 (0.77-0.88)	0.89 (0.81-0.95)	0.69 (0.47-0.87)
			UCLA		0.77 (0.72-0.81)	0.78 (0.72-0.83)	0.79 (0.73-0.84)	0.77 (0.70-0.82)	0.75 (0.67-0.83)	0.78 (0.71-0.84)	0.77 (0.71-0.82)	0.0 (0.0-0.0)	0.80 (0.65-0.92)	0.75 (0.58-0.88)	0.0 (0.0-0.0)	0.53 (0.00-1.00)	0.76 (0.67-0.84)	0.78 (0.72-0.84)	0.77 (0.69-0.84)	0.77 (0.72-0.82)	0.60 (0.34-0.84)	0.69 (0.50-0.87)	0.71 (0.53-0.86)	0.82 (0.72-0.90)	0.74 (0.65-0.83)	0.75 (0.65-0.85)	0.85 (0.68-0.97)	1.00 (1.00-1.00)
			CEDARS		0.80 (0.74-0.84)	0.79 (0.74-0.84)	0.85 (0.79-0.90)	0.79 (0.74-0.85)	0.71 (0.52-0.86)	0.82 (0.74-0.90)	0.78 (0.72-0.84)	nan (nan-nan)	0.86 (0.70-0.97)	0.72 (0.59-0.85)	0.0 (0.0-0.0)	0.59 (0.31-0.85)	0.78 (0.65-0.90)	0.80 (0.74-0.86)	0.77 (0.65-0.88)	0.79 (0.73-0.84)	1.00 (1.00-1.00)	0.76 (0.46-0.99)	0.76 (0.50-0.96)	0.87 (0.75-0.96)	0.74 (0.63-0.84)	0.78 (0.67-0.88)	0.88 (0.76-0.97)	0.58 (0.35-0.80)
	PRAUC	UCLA	UCLA	None	0.86 (0.82-0.89)	0.88 (0.83-0.93)	0.88 (0.82-0.92)	0.87 (0.80-0.93)	0.84 (0.78-0.90)	0.87 (0.81-0.92)	0.85 (0.79-0.90)	nan (nan-nan)	0.88 (0.74-0.97)	0.80 (0.64-0.93)	0.51 (0.33-0.67)	nan (nan-nan)	0.90 (0.83-0.94)	0.84 (0.78-0.90)	0.87 (0.81-0.92)	0.85 (0.79-0.90)	0.97 (0.87-1.00)	0.86 (0.72-0.96)	0.81 (0.66-0.91)	0.85 (0.75-0.92)	0.90 (0.84-0.95)	0.84 (0.73-0.93)	0.84 (0.55-1.00)	1.00 (1.00-1.00)
			CEDARS		0.64 (0.60-0.67)	0.61 (0.56-0.65)	0.59 (0.53-0.65)	0.58 (0.53-0.64)	0.70 (0.65-0.74)	0.59 (0.54-0.65)	0.67 (0.63-0.71)	nan (nan-nan)	0.64 (0.53-0.75)	0.57 (0.49-0.65)	0.97 (0.83-1.00)	0.78 (0.64-0.90)	0.57 (0.48-0.67)	0.68 (0.63-0.72)	0.71 (0.65-0.77)	0.60 (0.57-0.64)	0.81 (0.63-0.95)	0.75 (0.64-0.85)	0.68 (0.58-0.77)	0.68 (0.59-0.76)	0.66 (0.60-0.71)	0.56 (0.49-0.62)	0.56 (0.46-0.65)	0.51 (0.33-0.67)
			UCLA+CONTROL		0.38 (0.32-0.44)	0.46 (0.35-0.55)	0.50 (0.40-0.59)	0.49 (0.36-0.62)	0.40 (0.32-0.48)	0.38 (0.28-0.49)	0.39 (0.31-0.48)	nan (nan-nan)	0.48 (0.27-0.73)	0.29 (0.18-0.42)	0.53 (0.20-1.00)	0.84 (0.33-1.00)	0.36 (0.26-0.47)	0.47 (0.37-0.56)	0.39 (0.29-0.50)	0.40 (0.31-0.48)	0.36 (0.12-0.61)	0.34 (0.20-0.51)	0.29 (0.15-0.45)	0.41 (0.27-0.54)	0.46 (0.34-0.57)	0.45 (0.31-0.59)	0.52 (0.12-0.83)	0.38 (0.14-1.00)
		CEDARS	CEDARS	None	0.81 (0.76-0.86)	0.81 (0.75-0.86)	0.85 (0.78-0.91)	0.80 (0.74-0.87)	0.80 (0.64-0.93)	0.86 (0.79-0.91)	0.79 (0.70-0.86)	nan (nan-nan)	0.93 (0.78-1.00)	0.84 (0.71-0.93)	nan (nan-nan)	0.93 (0.73-1.00)	0.85 (0.72-0.94)	0.80 (0.72-0.87)	0.86 (0.74-0.95)	0.80 (0.73-0.85)	0.97 (0.83-1.00)	0.97 (0.91-1.00)	0.86 (0.70-0.97)	0.88 (0.78-0.95)	0.80 (0.68-0.90)	0.77 (0.63-0.88)	0.67 (0.48-0.83)	0.83 (0.61-0.98)
			UCLA		0.60 (0.57-0.63)	0.58 (0.54-0.62)	0.58 (0.54-0.61)	0.59 (0.55-0.63)	0.72 (0.66-0.77)	0.58 (0.53-0.63)	0.61 (0.57-0.65)	0.85 (0.33-1.00)	0.66 (0.55-0.75)	0.60 (0.51-0.69)	0.79 (0.33-1.00)	0.59 (0.38-0.81)	0.61 (0.55-0.66)	0.60 (0.55-0.65)	0.65 (0.60-0.70)	0.58 (0.54-0.62)	0.77 (0.65-0.89)	0.65 (0.53-0.75)	0.65 (0.57-0.74)	0.68 (0.62-0.74)	0.55 (0.49-0.61)	0.59 (0.52-0.65)	0.44 (0.33-0.57)	0.47 (0.27-0.71)
			UCLA+CONTROL		0.36 (0.34-0.39)	0.40 (0.37-0.43)	0.43 (0.40-0.47)	0.46 (0.42-0.50)	0.37 (0.33-0.42)	0.34 (0.30-0.38)	0.37 (0.34-0.40)	0.79 (0.21-1.00)	0.42 (0.33-0.51)	0.39 (0.32-0.47)	0.61 (0.24-1.00)	0.37 (0.22-0.54)	0.30 (0.27-0.34)	0.39 (0.36-0.43)	0.36 (0.32-0.41)	0.36 (0.33-0.39)	0.49 (0.39-0.60)	0.40 (0.32-0.49)	0.37 (0.31-0.45)	0.38 (0.33-0.44)	0.34 (0.30-0.38)	0.39 (0.33-0.45)	0.30 (0.22-0.39)	0.39 (0.21-0.60)
		UCLA+CEDARS	UCLA+CEDARS	None	0.85 (0.82-0.88)	0.86 (0.82-0.89)	0.85 (0.81-0.90)	0.84 (0.79-0.88)	0.85 (0.79-0.90)	0.86 (0.81-0.91)	0.84 (0.80-0.88)	0.50 (0.50-0.50)	0.90 (0.82-0.95)	0.76 (0.62-0.88)	0.80 (0.14-1.00)	0.79 (0.49-1.00)	0.85 (0.77-0.91)	0.87 (0.83-0.90)	0.89 (0.83-0.93)	0.84 (0.79-0.87)	0.89 (0.74-0.98)	0.91 (0.81-0.98)	0.90 (0.82-0.96)	0.85 (0.76-0.92)	0.88 (0.82-0.92)	0.83 (0.75-0.90)	0.79 (0.66-0.88)	0.66 (0.31-0.92)
			UCLA		0.88 (0.84-0.91)	0.88 (0.83-0.93)	0.87 (0.82-0.92)	0.87 (0.81-0.93)	0.89 (0.83-0.93)	0.91 (0.86-0.95)	0.86 (0.80-0.91)	nan (nan-nan)	0.90 (0.80-0.96)	0.79 (0.59-0.95)	0.68 (0.20-1.00)	nan (nan-nan)	0.92 (0.86-0.97)	0.89 (0.83-0.93)	0.91 (0.85-0.96)	0.87 (0.81-0.91)	0.83 (0.65-0.97)	0.91 (0.77-0.99)	0.87 (0.75-0.95)	0.87 (0.77-0.95)	0.92 (0.86-0.96)	0.87 (0.76-0.94)	0.83 (0.63-0.96)	1.00 (1.00-1.00)
			CEDARS		0.81 (0.75-0.86)	0.84 (0.78-0.89)	0.83 (0.73-0.90)	0.81 (0.73-0.88)	0.75 (0.62-0.87)	0.77 (0.67-0.87)	0.83 (0.77-0.89)	nan (nan-nan)	0.92 (0.79-1.00)	0.77 (0.61-0.90)	1.00 (1.00-1.00)	0.82 (0.54-1.00)	0.63 (0.39-0.81)	0.85 (0.79-0.90)	0.86 (0.77-0.93)	0.81 (0.74-0.86)	nan (nan-nan)	0.94 (0.85-0.99)	0.95 (0.84-1.00)	0.84 (0.71-0.93)	0.80 (0.69-0.90)	0.81 (0.70-0.90)	0.74 (0.55-0.89)	0.64 (0.26-0.95)
			UCLA+CEDARS+CONTROL		0.44 (0.39-0.49)	0.51 (0.45-0.57)	0.54 (0.46-0.62)	0.57 (0.49-0.65)	0.44 (0.36-0.52)	0.42 (0.35-0.49)	0.47 (0.40-0.52)	0.71 (0.33-1.00)	0.54 (0.39-0.68)	0.35 (0.25-0.47)	0.77 (0.09-1.00)	0.74 (0.43-0.99)	0.33 (0.23-0.44)	0.56 (0.49-0.63)	0.41 (0.32-0.50)	0.47 (0.41-0.54)	0.53 (0.32-0.72)	0.42 (0.29-0.57)	0.43 (0.29-0.58)	0.43 (0.34-0.54)	0.51 (0.41-0.60)	0.50 (0.39-0.60)	0.47 (0.32-0.63)	0.60 (0.25-0.87)
		UCLA+CEDARS+CONTROL	UCLA+CEDARS+CONTROL	None	0.83 (0.79-0.86)	0.81 (0.77-0.85)	0.83 (0.77-0.87)	0.80 (0.75-0.85)	0.86 (0.79-0.92)	0.83 (0.77-0.88)	0.82 (0.78-0.87)	nan (nan-nan)	0.92 (0.83-0.97)	0.73 (0.60-0.86)	nan (nan-nan)	0.94 (0.82-1.00)	0.86 (0.80-0.91)	0.82 (0.76-0.86)	0.87 (0.81-0.91)	0.81 (0.76-0.85)	0.81 (0.61-0.96)	0.87 (0.76-0.95)	0.87 (0.77-0.95)	0.90 (0.84-0.94)	0.79 (0.71-0.86)	0.80 (0.70-0.88)	0.85 (0.72-0.94)	0.58 (0.28-0.87)
			UCLA		0.84 (0.79-0.88)	0.83 (0.77-0.88)	0.83 (0.77-0.88)	0.83 (0.76-0.88)	0.87 (0.80-0.92)	0.85 (0.78-0.91)	0.83 (0.77-0.88)	0.0 (0.0-0.0)	0.91 (0.80-0.98)	0.85 (0.70-0.96)	0.0 (0.0-0.0)	1.00 (1.00-1.00)	0.89 (0.82-0.94)	0.79 (0.72-0.86)	0.87 (0.81-0.92)	0.83 (0.77-0.88)	0.81 (0.59-0.96)	0.86 (0.72-0.96)	0.83 (0.67-0.93)	0.90 (0.83-0.95)	0.83 (0.73-0.91)	0.80 (0.67-0.91)	0.86 (0.69-0.97)	0.67 (0.25-1.00)
			CEDARS		0.81 (0.75-0.87)	0.80 (0.72-0.86)	0.84 (0.75-0.91)	0.78 (0.69-0.85)	0.85 (0.70-0.96)	0.81 (0.71-0.90)	0.82 (0.75-0.89)	nan (nan-nan)	0.94 (0.83-1.00)	0.63 (0.43-0.82)	0.0 (0.0-0.0)	0.95 (0.83-1.00)	0.78 (0.62-0.90)	0.85 (0.79-0.91)	0.88 (0.80-0.94)	0.79 (0.71-0.85)	1.00 (1.00-1.00)	0.94 (0.80-1.00)	0.97 (0.88-1.00)	0.90 (0.79-0.97)	0.74 (0.61-0.86)	0.83 (0.72-0.91)	0.87 (0.72-0.96)	0.64 (0.32-0.90)
		UCLA	UCLA	Intersection of all	0.84 (0.79-0.88)	0.85 (0.78-0.90)	0.85 (0.77-0.90)	0.84 (0.76-0.91)	0.84 (0.77-0.90)	0.84 (0.77-0.90)	0.85 (0.78-0.90)	0.0 (0.0-0.0)	0.95 (0.88-0.99)	0.88 (0.74-0.98)	1.00 (1.00-1.00)	1.00 (1.00-1.00)	0.82 (0.72-0.90)	0.82 (0.75-0.88)	0.84 (0.76-0.90)	0.85 (0.79-0.90)	0.90 (0.67-1.00)	0.88 (0.73-0.98)	0.90 (0.81-0.97)	0.90 (0.82-0.95)	0.79 (0.66-0.90)	0.81 (0.69-0.90)	0.80 (0.47-1.00)	nan (nan-nan)
			CEDARS		0.59 (0.56-0.63)	0.57 (0.53-0.62)	0.54 (0.48-0.60)	0.55 (0.50-0.60)	0.68 (0.63-0.73)	0.57 (0.52-0.63)	0.60 (0.56-0.65)	nan (nan-nan)	0.60 (0.50-0.70)	0.61 (0.53-0.69)	0.93 (0.70-1.00)	0.73 (0.60-0.86)	0.52 (0.43-0.62)	0.60 (0.56-0.65)	0.64 (0.58-0.70)	0.57 (0.53-0.61)	0.85 (0.68-0.97)	0.75 (0.64-0.86)	0.59 (0.48-0.69)	0.62 (0.55-0.70)	0.67 (0.61-0.72)	0.54 (0.47-0.60)	0.52 (0.42-0.60)	0.43 (0.28-0.59)
			UCLA+CONTROL		0.34 (0.29-0.39)	0.37 (0.28-0.46)	0.42 (0.32-0.51)	0.40 (0.30-0.53)	0.38 (0.30-0.46)	0.34 (0.25-0.44)	0.34 (0.28-0.42)	0.0 (0.0-0.0)	0.64 (0.44-0.81)	0.38 (0.21-0.58)	0.70 (0.17-1.00)	0.49 (0.20-1.00)	0.22 (0.13-0.31)	0.43 (0.34-0.52)	0.27 (0.20-0.35)	0.41 (0.33-0.49)	0.23 (0.10-0.40)	0.34 (0.19-0.52)	0.39 (0.25-0.56)	0.40 (0.29-0.52)	0.35 (0.25-0.45)	0.39 (0.26-0.53)	0.32 (0.07-0.62)	nan (nan-nan)
		UCLA	UCLA	Intersection of UCLA+CEDARS	0.85 (0.80-0.90)	0.90 (0.85-0.94)	0.89 (0.84-0.93)	0.90 (0.84-0.95)	0.82 (0.74-0.89)	0.87 (0.79-0.93)	0.84 (0.77-0.90)	nan (nan-nan)	0.86 (0.71-0.97)	0.78 (0.59-0.94)	0.75 (0.33-1.00)	nan (nan-nan)	0.89 (0.82-0.94)	0.86 (0.80-0.91)	0.87 (0.80-0.92)	0.86 (0.79-0.91)	0.94 (0.77-1.00)	0.85 (0.66-0.97)	0.84 (0.69-0.94)	0.82 (0.69-0.92)	0.92 (0.86-0.96)	0.85 (0.75-0.93)	0.79 (0.48-0.97)	1.00 (1.00-1.00)
			CEDARS		0.61 (0.58-0.65)	0.59 (0.54-0.64)	0.54 (0.48-0.60)	0.57 (0.51-0.63)	0.66 (0.60-0.71)	0.57 (0.51-0.62)	0.64 (0.60-0.68)	nan (nan-nan)	0.60 (0.49-0.71)	0.61 (0.53-0.70)	1.00 (1.00-1.00)	0.73 (0.59-0.87)	0.51 (0.42-0.60)	0.64 (0.60-0.68)	0.69 (0.62-0.75)	0.58 (0.54-0.62)	0.88 (0.69-0.99)	0.79 (0.68-0.88)	0.64 (0.53-0.75)	0.65 (0.57-0.73)	0.63 (0.57-0.69)	0.56 (0.49-0.63)	0.54 (0.44-0.64)	0.52 (0.33-0.69)
		CEDARS	CEDARS	Intersection of all	0.82 (0.77-0.87)	0.81 (0.76-0.86)	0.87 (0.80-0.92)	0.81 (0.75-0.87)	0.82 (0.65-0.94)	0.85 (0.78-0.91)	0.81 (0.73-0.87)	nan (nan-nan)	0.96 (0.86-1.00)	0.80 (0.66-0.90)	nan (nan-nan)	0.93 (0.73-1.00)	0.83 (0.69-0.94)	0.82 (0.75-0.88)	0.89 (0.80-0.96)	0.80 (0.73-0.85)	1.00 (1.00-1.00)	0.95 (0.86-1.00)	0.92 (0.83-0.98)	0.87 (0.77-0.94)	0.81 (0.68-0.91)	0.78 (0.64-0.89)	0.65 (0.47-0.83)	0.88 (0.67-1.00)
			UCLA		0.60 (0.57-0.64)	0.59 (0.56-0.63)	0.60 (0.56-0.63)	0.62 (0.58-0.66)	0.67 (0.61-0.72)	0.59 (0.53-0.64)	0.62 (0.58-0.66)	0.70 (0.33-1.00)	0.67 (0.57-0.77)	0.63 (0.54-0.71)	0.95 (0.70-1.00)	0.65 (0.42-0.86)	0.64 (0.58-0.70)	0.58 (0.54-0.62)	0.67 (0.62-0.72)	0.58 (0.55-0.62)	0.77 (0.66-0.87)	0.62 (0.52-0.73)	0.65 (0.56-0.74)	0.67 (0.60-0.73)	0.58 (0.53-0.65)	0.62 (0.55-0.68)	0.41 (0.31-0.53)	0.47 (0.26-0.66)
			UCLA+CONTROL		0.36 (0.34-0.38)	0.41 (0.38-0.44)	0.44 (0.41-0.47)	0.49 (0.45-0.53)	0.36 (0.32-0.40)	0.34 (0.31-0.38)	0.37 (0.34-0.40)	0.53 (0.20-1.00)	0.37 (0.30-0.45)	0.41 (0.33-0.49)	0.78 (0.33-1.00)	0.41 (0.24-0.61)	0.34 (0.30-0.38)	0.37 (0.34-0.40)	0.37 (0.34-0.41)	0.35 (0.33-0.38)	0.45 (0.35-0.54)	0.35 (0.28-0.42)	0.35 (0.29-0.41)	0.36 (0.30-0.41)	0.36 (0.32-0.41)	0.45 (0.38-0.52)	0.30 (0.22-0.38)	0.40 (0.23-0.62)
		CEDARS	CEDARS	Intersection of UCLA+CEDARS	0.81 (0.76-0.86)	0.80 (0.74-0.85)	0.84 (0.77-0.90)	0.79 (0.72-0.85)	0.84 (0.70-0.95)	0.85 (0.78-0.91)	0.79 (0.72-0.86)	nan (nan-nan)	0.96 (0.88-1.00)	0.82 (0.67-0.92)	nan (nan-nan)	0.90 (0.69-1.00)	0.85 (0.73-0.94)	0.80 (0.73-0.87)	0.88 (0.78-0.95)	0.79 (0.72-0.85)	1.00 (1.00-1.00)	0.91 (0.74-1.00)	0.94 (0.85-0.99)	0.83 (0.69-0.93)	0.82 (0.71-0.91)	0.72 (0.55-0.85)	0.66 (0.47-0.83)	0.80 (0.53-0.97)
			UCLA		0.63 (0.60-0.66)	0.61 (0.58-0.65)	0.61 (0.57-0.65)	0.61 (0.57-0.66)	0.72 (0.66-0.77)	0.61 (0.56-0.66)	0.65 (0.61-0.68)	0.71 (0.33-1.00)	0.65 (0.55-0.74)	0.65 (0.56-0.74)	1.00 (1.00-1.00)	0.67 (0.43-0.87)	0.64 (0.58-0.69)	0.63 (0.59-0.68)	0.67 (0.62-0.72)	0.62 (0.58-0.66)	0.82 (0.72-0.90)	0.66 (0.56-0.77)	0.69 (0.60-0.77)	0.71 (0.64-0.76)	0.60 (0.54-0.66)	0.61 (0.54-0.68)	0.43 (0.32-0.55)	0.44 (0.24-0.63)
		UCLA+CEDARS	UCLA+CEDARS	Intersection of all	0.82 (0.78-0.85)	0.85 (0.80-0.89)	0.86 (0.81-0.90)	0.84 (0.79-0.88)	0.78 (0.73-0.84)	0.81 (0.74-0.86)	0.83 (0.78-0.87)	nan (nan-nan)	0.91 (0.83-0.97)	0.77 (0.66-0.86)	nan (nan-nan)	0.88 (0.72-0.98)	0.85 (0.79-0.91)	0.80 (0.76-0.85)	0.91 (0.87-0.95)	0.78 (0.74-0.82)	0.96 (0.86-1.00)	0.96 (0.90-0.99)	0.83 (0.72-0.92)	0.86 (0.79-0.92)	0.81 (0.73-0.87)	0.78 (0.69-0.85)	0.71 (0.57-0.83)	0.63 (0.38-0.84)
			UCLA		0.87 (0.83-0.90)	0.91 (0.86-0.95)	0.90 (0.85-0.94)	0.91 (0.85-0.94)	0.83 (0.76-0.89)	0.87 (0.81-0.92)	0.87 (0.83-0.91)	0.0 (0.0-0.0)	0.99 (0.95-1.00)	0.86 (0.75-0.95)	0.0 (0.0-0.0)	0.94 (0.67-1.00)	0.93 (0.88-0.96)	0.82 (0.75-0.87)	0.93 (0.89-0.96)	0.84 (0.79-0.89)	0.92 (0.76-1.00)	0.97 (0.90-1.00)	0.88 (0.73-0.96)	0.90 (0.83-0.95)	0.84 (0.76-0.91)	0.85 (0.75-0.92)	0.73 (0.40-1.00)	0.91 (0.67-1.00)
			CEDARS		0.75 (0.68-0.81)	0.77 (0.68-0.84)	0.78 (0.68-0.87)	0.76 (0.66-0.83)	0.67 (0.54-0.79)	0.72 (0.60-0.82)	0.77 (0.69-0.84)	nan (nan-nan)	0.80 (0.58-0.94)	0.69 (0.50-0.84)	nan (nan-nan)	0.88 (0.67-0.98)	0.54 (0.32-0.74)	0.79 (0.71-0.86)	0.88 (0.79-0.95)	0.70 (0.62-0.77)	nan (nan-nan)	0.95 (0.85-1.00)	0.78 (0.59-0.93)	0.78 (0.62-0.91)	0.77 (0.64-0.87)	0.69 (0.54-0.81)	0.69 (0.52-0.84)	0.53 (0.24-0.79)
			UCLA+CEDARS+CONTROL		0.41 (0.36-0.46)	0.48 (0.42-0.54)	0.54 (0.46-0.61)	0.55 (0.48-0.63)	0.39 (0.31-0.46)	0.37 (0.30-0.44)	0.44 (0.38-0.50)	0.45 (0.33-0.67)	0.53 (0.37-0.71)	0.40 (0.29-0.52)	nan (nan-nan)	0.68 (0.41-0.91)	0.33 (0.24-0.42)	0.48 (0.41-0.55)	0.39 (0.32-0.47)	0.43 (0.38-0.48)	0.41 (0.21-0.64)	0.41 (0.28-0.54)	0.40 (0.28-0.55)	0.42 (0.32-0.52)	0.40 (0.31-0.49)	0.51 (0.40-0.63)	0.49 (0.32-0.66)	0.57 (0.31-0.79)
		UCLA+CEDARS	UCLA+CEDARS	Intersection of UCLA+CEDARS	0.84 (0.80-0.87)	0.85 (0.80-0.88)	0.84 (0.79-0.88)	0.82 (0.76-0.87)	0.84 (0.79-0.89)	0.86 (0.81-0.90)	0.83 (0.79-0.87)	0.50 (0.50-0.50)	0.89 (0.81-0.95)	0.75 (0.61-0.87)	0.80 (0.14-1.00)	0.79 (0.49-1.00)	0.85 (0.77-0.92)	0.86 (0.82-0.89)	0.88 (0.83-0.92)	0.82 (0.78-0.86)	0.93 (0.84-0.98)	0.91 (0.81-0.98)	0.86 (0.76-0.94)	0.85 (0.77-0.91)	0.88 (0.82-0.92)	0.83 (0.74-0.89)	0.67 (0.52-0.81)	0.48 (0.21-0.78)
			UCLA		0.87 (0.83-0.91)	0.87 (0.81-0.92)	0.86 (0.80-0.91)	0.85 (0.78-0.91)	0.88 (0.82-0.93)	0.91 (0.87-0.95)	0.84 (0.78-0.90)	nan (nan-nan)	0.87 (0.77-0.95)	0.78 (0.59-0.95)	0.68 (0.20-1.00)	nan (nan-nan)	0.91 (0.85-0.96)	0.88 (0.83-0.93)	0.90 (0.84-0.95)	0.86 (0.80-0.90)	0.91 (0.80-0.98)	0.89 (0.71-0.99)	0.81 (0.65-0.92)	0.88 (0.79-0.95)	0.91 (0.86-0.95)	0.88 (0.77-0.95)	0.79 (0.55-0.94)	0.69 (0.14-1.00)
			CEDARS		0.80 (0.74-0.85)	0.82 (0.75-0.88)	0.79 (0.68-0.88)	0.79 (0.70-0.86)	0.74 (0.61-0.86)	0.75 (0.65-0.85)	0.82 (0.75-0.89)	nan (nan-nan)	0.94 (0.84-1.00)	0.76 (0.60-0.89)	1.00 (1.00-1.00)	0.82 (0.52-1.00)	0.65 (0.42-0.84)	0.82 (0.76-0.88)	0.84 (0.73-0.92)	0.79 (0.73-0.85)	nan (nan-nan)	0.95 (0.86-1.00)	0.96 (0.86-1.00)	0.80 (0.67-0.91)	0.83 (0.71-0.92)	0.79 (0.66-0.89)	0.59 (0.35-0.78)	0.47 (0.17-0.82)
		UCLA+CEDARS+CONTROL	UCLA+CEDARS+CONTROL	Intersection of all	0.78 (0.73-0.82)	0.77 (0.72-0.82)	0.79 (0.74-0.84)	0.77 (0.71-0.82)	0.80 (0.71-0.87)	0.78 (0.72-0.84)	0.77 (0.72-0.82)	nan (nan-nan)	0.87 (0.78-0.94)	0.70 (0.57-0.83)	nan (nan-nan)	0.90 (0.73-1.00)	0.76 (0.67-0.83)	0.79 (0.73-0.84)	0.82 (0.75-0.88)	0.76 (0.70-0.81)	0.75 (0.52-0.92)	0.76 (0.59-0.89)	0.79 (0.66-0.89)	0.86 (0.78-0.92)	0.75 (0.67-0.82)	0.76 (0.66-0.85)	0.81 (0.67-0.93)	0.50 (0.21-0.75)
			UCLA		0.79 (0.74-0.84)	0.79 (0.72-0.84)	0.79 (0.71-0.85)	0.79 (0.72-0.86)	0.82 (0.73-0.89)	0.80 (0.71-0.87)	0.79 (0.72-0.85)	0.0 (0.0-0.0)	0.85 (0.70-0.95)	0.81 (0.66-0.93)	0.0 (0.0-0.0)	0.68 (0.33-1.00)	0.80 (0.71-0.88)	0.78 (0.70-0.85)	0.81 (0.73-0.88)	0.78 (0.71-0.84)	0.74 (0.51-0.93)	0.77 (0.57-0.93)	0.79 (0.62-0.91)	0.86 (0.76-0.94)	0.77 (0.65-0.86)	0.77 (0.64-0.87)	0.83 (0.60-0.98)	1.00 (1.00-1.00)
			CEDARS		0.79 (0.72-0.85)	0.77 (0.69-0.84)	0.82 (0.73-0.89)	0.75 (0.66-0.83)	0.85 (0.72-0.94)	0.81 (0.70-0.90)	0.78 (0.69-0.86)	nan (nan-nan)	0.90 (0.77-0.99)	0.59 (0.38-0.79)	0.0 (0.0-0.0)	0.92 (0.79-0.99)	0.74 (0.55-0.89)	0.82 (0.74-0.89)	0.87 (0.77-0.94)	0.75 (0.66-0.82)	1.00 (1.00-1.00)	0.78 (0.51-0.99)	0.87 (0.67-0.98)	0.88 (0.72-0.98)	0.76 (0.63-0.87)	0.75 (0.59-0.87)	0.82 (0.65-0.96)	0.49 (0.21-0.75)
	Brier	UCLA	UCLA	None	0.17 (0.15-0.19)	0.15 (0.13-0.18)	0.15 (0.13-0.18)	0.16 (0.12-0.20)	0.18 (0.15-0.20)	0.16 (0.13-0.19)	0.17 (0.15-0.20)	nan (nan-nan)	0.15 (0.09-0.21)	0.21 (0.15-0.29)	0.26 (0.24-0.29)	nan (nan-nan)	0.15 (0.12-0.19)	0.17 (0.14-0.20)	0.17 (0.14-0.21)	0.16 (0.14-0.19)	0.14 (0.06-0.27)	0.18 (0.11-0.26)	0.20 (0.15-0.26)	0.17 (0.13-0.22)	0.15 (0.11-0.18)	0.17 (0.13-0.21)	0.13 (0.07-0.21)	0.17 (0.12-0.31)
			CEDARS		0.24 (0.24-0.25)	0.24 (0.23-0.25)	0.24 (0.23-0.25)	0.24 (0.23-0.25)	0.25 (0.24-0.26)	0.25 (0.24-0.26)	0.24 (0.23-0.25)	nan (nan-nan)	0.26 (0.24-0.29)	0.25 (0.24-0.27)	0.16 (0.11-0.22)	0.26 (0.23-0.29)	0.22 (0.21-0.24)	0.24 (0.23-0.25)	0.24 (0.23-0.25)	0.25 (0.24-0.25)	0.22 (0.18-0.25)	0.24 (0.22-0.27)	0.24 (0.22-0.26)	0.26 (0.24-0.27)	0.25 (0.24-0.26)	0.24 (0.23-0.25)	0.23 (0.21-0.25)	0.22 (0.19-0.25)
			UCLA+CONTROL		0.28 (0.26-0.29)	0.29 (0.26-0.32)	0.27 (0.24-0.30)	0.29 (0.25-0.33)	0.26 (0.24-0.28)	0.27 (0.25-0.29)	0.28 (0.26-0.30)	nan (nan-nan)	0.24 (0.19-0.29)	0.34 (0.29-0.38)	0.27 (0.17-0.39)	0.17 (0.11-0.26)	0.30 (0.28-0.33)	0.25 (0.23-0.27)	0.33 (0.31-0.36)	0.25 (0.23-0.26)	0.37 (0.29-0.45)	0.32 (0.27-0.37)	0.34 (0.29-0.38)	0.29 (0.26-0.32)	0.26 (0.23-0.29)	0.23 (0.20-0.26)	0.24 (0.18-0.29)	0.16 (0.10-0.23)
		CEDARS	CEDARS	None	0.19 (0.18-0.21)	0.19 (0.18-0.21)	0.17 (0.15-0.19)	0.19 (0.17-0.21)	0.21 (0.17-0.24)	0.19 (0.17-0.22)	0.20 (0.18-0.21)	nan (nan-nan)	0.16 (0.12-0.21)	0.23 (0.18-0.27)	nan (nan-nan)	0.20 (0.11-0.29)	0.19 (0.16-0.23)	0.19 (0.17-0.21)	0.17 (0.14-0.20)	0.20 (0.19-0.22)	0.18 (0.11-0.25)	0.16 (0.12-0.19)	0.19 (0.14-0.26)	0.19 (0.15-0.23)	0.19 (0.16-0.22)	0.20 (0.17-0.23)	0.21 (0.18-0.25)	0.22 (0.14-0.31)
			UCLA		0.25 (0.24-0.25)	0.26 (0.25-0.26)	0.26 (0.25-0.26)	0.25 (0.24-0.26)	0.23 (0.22-0.24)	0.25 (0.24-0.26)	0.25 (0.24-0.26)	0.26 (0.16-0.36)	0.24 (0.22-0.26)	0.26 (0.24-0.27)	0.19 (0.12-0.27)	0.27 (0.21-0.33)	0.25 (0.24-0.25)	0.25 (0.24-0.26)	0.24 (0.23-0.25)	0.25 (0.25-0.26)	0.22 (0.20-0.25)	0.24 (0.22-0.27)	0.24 (0.23-0.26)	0.24 (0.23-0.25)	0.26 (0.25-0.27)	0.25 (0.24-0.26)	0.27 (0.26-0.29)	0.25 (0.22-0.29)
			UCLA+CONTROL		0.29 (0.28-0.29)	0.29 (0.28-0.30)	0.28 (0.28-0.29)	0.27 (0.27-0.28)	0.26 (0.26-0.27)	0.29 (0.28-0.29)	0.29 (0.28-0.30)	0.27 (0.18-0.36)	0.29 (0.27-0.31)	0.30 (0.28-0.31)	0.24 (0.16-0.33)	0.30 (0.24-0.35)	0.28 (0.28-0.29)	0.29 (0.28-0.29)	0.29 (0.28-0.30)	0.29 (0.28-0.29)	0.27 (0.25-0.30)	0.29 (0.27-0.31)	0.30 (0.28-0.31)	0.30 (0.29-0.31)	0.29 (0.28-0.30)	0.27 (0.26-0.28)	0.28 (0.26-0.30)	0.24 (0.21-0.28)
		UCLA+CEDARS	UCLA+CEDARS	None	0.17 (0.15-0.18)	0.16 (0.15-0.18)	0.16 (0.14-0.18)	0.17 (0.15-0.19)	0.17 (0.15-0.19)	0.16 (0.14-0.18)	0.17 (0.15-0.19)	0.44 (0.44-0.44)	0.16 (0.12-0.21)	0.18 (0.14-0.22)	0.19 (0.06-0.38)	0.18 (0.09-0.29)	0.16 (0.13-0.19)	0.17 (0.15-0.18)	0.16 (0.13-0.19)	0.17 (0.16-0.19)	0.17 (0.10-0.25)	0.15 (0.11-0.19)	0.16 (0.12-0.21)	0.18 (0.14-0.21)	0.16 (0.13-0.18)	0.18 (0.15-0.21)	0.18 (0.14-0.22)	0.17 (0.10-0.25)
			UCLA		0.15 (0.13-0.17)	0.15 (0.13-0.18)	0.16 (0.13-0.18)	0.15 (0.12-0.18)	0.15 (0.12-0.18)	0.13 (0.11-0.16)	0.16 (0.14-0.19)	nan (nan-nan)	0.16 (0.11-0.22)	0.15 (0.10-0.21)	0.24 (0.06-0.49)	nan (nan-nan)	0.13 (0.10-0.17)	0.15 (0.13-0.18)	0.15 (0.11-0.18)	0.15 (0.13-0.18)	0.20 (0.12-0.28)	0.14 (0.08-0.20)	0.18 (0.13-0.24)	0.16 (0.11-0.20)	0.13 (0.10-0.16)	0.15 (0.11-0.20)	0.16 (0.10-0.23)	0.10 (0.05-0.18)
			CEDARS		0.19 (0.17-0.20)	0.17 (0.15-0.19)	0.17 (0.13-0.20)	0.18 (0.16-0.21)	0.21 (0.17-0.25)	0.19 (0.17-0.23)	0.18 (0.16-0.20)	nan (nan-nan)	0.17 (0.12-0.23)	0.21 (0.16-0.27)	0.08 (0.08-0.08)	0.16 (0.08-0.28)	0.21 (0.16-0.27)	0.18 (0.16-0.20)	0.18 (0.14-0.22)	0.19 (0.17-0.21)	nan (nan-nan)	0.17 (0.11-0.25)	0.12 (0.07-0.18)	0.20 (0.15-0.25)	0.18 (0.15-0.22)	0.20 (0.17-0.24)	0.19 (0.14-0.24)	0.21 (0.11-0.32)
			UCLA+CEDARS+CONTROL		0.27 (0.26-0.28)	0.24 (0.22-0.26)	0.23 (0.22-0.25)	0.23 (0.21-0.25)	0.29 (0.27-0.31)	0.27 (0.25-0.29)	0.27 (0.25-0.28)	0.24 (0.08-0.44)	0.25 (0.22-0.29)	0.29 (0.25-0.32)	0.17 (0.09-0.29)	0.21 (0.15-0.28)	0.32 (0.29-0.34)	0.24 (0.22-0.25)	0.32 (0.29-0.34)	0.25 (0.23-0.26)	0.33 (0.27-0.39)	0.30 (0.25-0.34)	0.31 (0.28-0.35)	0.31 (0.28-0.34)	0.26 (0.24-0.29)	0.23 (0.20-0.25)	0.20 (0.17-0.23)	0.16 (0.11-0.22)
		UCLA+CEDARS+CONTROL	UCLA+CEDARS+CONTROL	None	0.14 (0.13-0.15)	0.15 (0.14-0.16)	0.14 (0.12-0.16)	0.16 (0.15-0.18)	0.12 (0.10-0.14)	0.13 (0.11-0.15)	0.14 (0.13-0.16)	nan (nan-nan)	0.12 (0.08-0.16)	0.16 (0.12-0.20)	nan (nan-nan)	0.13 (0.07-0.21)	0.12 (0.10-0.15)	0.15 (0.13-0.17)	0.13 (0.11-0.16)	0.14 (0.12-0.15)	0.17 (0.10-0.25)	0.13 (0.09-0.18)	0.12 (0.08-0.16)	0.12 (0.09-0.15)	0.15 (0.13-0.17)	0.14 (0.12-0.17)	0.13 (0.09-0.17)	0.16 (0.09-0.23)
			UCLA		0.18 (0.16-0.20)	0.18 (0.15-0.20)	0.17 (0.15-0.20)	0.19 (0.16-0.22)	0.18 (0.14-0.22)	0.17 (0.14-0.21)	0.18 (0.15-0.21)	0.0 (0.0-0.0)	0.14 (0.07-0.20)	0.19 (0.12-0.26)	0.0 (0.0-0.0)	0.08 (0.06-0.11)	0.17 (0.13-0.21)	0.19 (0.16-0.22)	0.18 (0.14-0.22)	0.18 (0.15-0.20)	0.24 (0.13-0.36)	0.21 (0.13-0.30)	0.20 (0.13-0.27)	0.15 (0.11-0.20)	0.17 (0.13-0.22)	0.18 (0.13-0.22)	0.16 (0.08-0.25)	0.12 (0.03-0.26)
			CEDARS		0.17 (0.15-0.19)	0.17 (0.15-0.20)	0.15 (0.12-0.17)	0.17 (0.15-0.20)	0.19 (0.15-0.25)	0.17 (0.14-0.21)	0.17 (0.15-0.20)	nan (nan-nan)	0.14 (0.09-0.19)	0.19 (0.14-0.24)	0.0 (0.0-0.0)	0.17 (0.09-0.27)	0.18 (0.13-0.23)	0.17 (0.15-0.20)	0.19 (0.15-0.24)	0.17 (0.15-0.19)	0.20 (0.20-0.20)	0.12 (0.06-0.21)	0.14 (0.08-0.22)	0.15 (0.11-0.20)	0.21 (0.17-0.25)	0.17 (0.14-0.21)	0.14 (0.11-0.19)	0.19 (0.11-0.29)
		UCLA	UCLA	Intersection of all	0.17 (0.15-0.20)	0.17 (0.14-0.20)	0.17 (0.13-0.20)	0.17 (0.13-0.21)	0.18 (0.15-0.21)	0.16 (0.13-0.20)	0.18 (0.15-0.21)	0.0 (0.0-0.0)	0.12 (0.06-0.17)	0.13 (0.07-0.20)	0.19 (0.08-0.32)	0.16 (0.16-0.16)	0.20 (0.15-0.25)	0.18 (0.15-0.21)	0.21 (0.16-0.25)	0.16 (0.13-0.18)	0.13 (0.04-0.23)	0.19 (0.12-0.28)	0.16 (0.10-0.22)	0.18 (0.14-0.24)	0.18 (0.13-0.23)	0.20 (0.15-0.24)	0.10 (0.04-0.17)	nan (nan-nan)
			CEDARS		0.29 (0.28-0.30)	0.31 (0.29-0.32)	0.34 (0.31-0.36)	0.33 (0.31-0.35)	0.25 (0.24-0.27)	0.29 (0.27-0.31)	0.29 (0.27-0.30)	nan (nan-nan)	0.31 (0.27-0.35)	0.28 (0.25-0.30)	0.18 (0.08-0.34)	0.24 (0.18-0.30)	0.33 (0.30-0.37)	0.28 (0.26-0.30)	0.28 (0.25-0.31)	0.29 (0.28-0.31)	0.21 (0.12-0.30)	0.24 (0.19-0.29)	0.30 (0.26-0.34)	0.27 (0.24-0.30)	0.26 (0.24-0.28)	0.32 (0.30-0.35)	0.31 (0.28-0.34)	0.30 (0.26-0.35)
			UCLA+CONTROL		0.28 (0.27-0.30)	0.30 (0.27-0.33)	0.28 (0.25-0.31)	0.31 (0.27-0.35)	0.27 (0.24-0.29)	0.27 (0.25-0.30)	0.29 (0.27-0.31)	0.0 (0.0-0.0)	0.20 (0.16-0.25)	0.31 (0.26-0.38)	0.23 (0.13-0.33)	0.29 (0.15-0.43)	0.33 (0.30-0.36)	0.26 (0.23-0.28)	0.36 (0.33-0.39)	0.24 (0.22-0.26)	0.35 (0.27-0.44)	0.33 (0.26-0.40)	0.25 (0.20-0.30)	0.30 (0.26-0.33)	0.28 (0.25-0.31)	0.28 (0.25-0.31)	0.23 (0.18-0.27)	nan (nan-nan)
		UCLA	UCLA	Intersection of UCLA+CEDARS	0.17 (0.15-0.20)	0.15 (0.12-0.18)	0.15 (0.12-0.18)	0.14 (0.10-0.18)	0.19 (0.16-0.23)	0.16 (0.12-0.20)	0.18 (0.15-0.22)	nan (nan-nan)	0.16 (0.09-0.24)	0.20 (0.12-0.29)	0.22 (0.07-0.37)	nan (nan-nan)	0.17 (0.13-0.22)	0.17 (0.14-0.21)	0.18 (0.14-0.23)	0.17 (0.14-0.20)	0.19 (0.04-0.37)	0.17 (0.10-0.26)	0.20 (0.13-0.27)	0.20 (0.14-0.26)	0.14 (0.10-0.19)	0.19 (0.13-0.25)	0.14 (0.07-0.22)	0.08 (0.05-0.11)
			CEDARS		0.34 (0.32-0.36)	0.36 (0.34-0.38)	0.37 (0.34-0.40)	0.37 (0.34-0.39)	0.31 (0.29-0.34)	0.35 (0.32-0.38)	0.33 (0.31-0.36)	nan (nan-nan)	0.33 (0.27-0.39)	0.35 (0.31-0.39)	0.24 (0.10-0.50)	0.26 (0.18-0.34)	0.40 (0.36-0.44)	0.33 (0.31-0.35)	0.30 (0.27-0.34)	0.35 (0.33-0.37)	0.19 (0.08-0.30)	0.29 (0.21-0.36)	0.32 (0.26-0.39)	0.29 (0.25-0.33)	0.30 (0.27-0.33)	0.40 (0.36-0.43)	0.40 (0.35-0.44)	0.40 (0.33-0.46)
		CEDARS	CEDARS	Intersection of all	0.20 (0.18-0.21)	0.20 (0.18-0.21)	0.17 (0.16-0.19)	0.19 (0.18-0.21)	0.20 (0.17-0.24)	0.20 (0.17-0.22)	0.19 (0.18-0.21)	nan (nan-nan)	0.15 (0.12-0.19)	0.24 (0.20-0.28)	nan (nan-nan)	0.19 (0.11-0.27)	0.19 (0.16-0.23)	0.19 (0.17-0.21)	0.17 (0.14-0.19)	0.20 (0.19-0.22)	0.17 (0.13-0.21)	0.17 (0.13-0.21)	0.18 (0.13-0.24)	0.20 (0.16-0.23)	0.19 (0.16-0.21)	0.20 (0.18-0.22)	0.22 (0.19-0.25)	0.22 (0.15-0.30)
			UCLA		0.25 (0.24-0.25)	0.25 (0.24-0.25)	0.25 (0.24-0.25)	0.25 (0.24-0.25)	0.23 (0.23-0.24)	0.25 (0.24-0.25)	0.24 (0.24-0.25)	0.26 (0.20-0.32)	0.24 (0.23-0.26)	0.25 (0.24-0.26)	0.20 (0.15-0.25)	0.25 (0.21-0.29)	0.24 (0.23-0.25)	0.25 (0.24-0.25)	0.24 (0.23-0.24)	0.25 (0.24-0.25)	0.22 (0.20-0.24)	0.24 (0.23-0.26)	0.24 (0.23-0.25)	0.24 (0.23-0.25)	0.25 (0.24-0.26)	0.25 (0.24-0.25)	0.27 (0.25-0.28)	0.26 (0.23-0.28)
			UCLA+CONTROL		0.28 (0.27-0.28)	0.27 (0.27-0.28)	0.27 (0.26-0.27)	0.26 (0.26-0.26)	0.27 (0.26-0.28)	0.28 (0.27-0.28)	0.27 (0.27-0.28)	0.27 (0.21-0.34)	0.28 (0.26-0.29)	0.28 (0.27-0.29)	0.22 (0.16-0.28)	0.27 (0.23-0.31)	0.27 (0.26-0.28)	0.28 (0.27-0.28)	0.27 (0.27-0.28)	0.28 (0.27-0.28)	0.27 (0.25-0.29)	0.29 (0.28-0.31)	0.29 (0.28-0.30)	0.29 (0.28-0.30)	0.27 (0.27-0.28)	0.25 (0.25-0.26)	0.27 (0.25-0.28)	0.24 (0.22-0.27)
		CEDARS	CEDARS	Intersection of UCLA+CEDARS	0.20 (0.19-0.21)	0.20 (0.19-0.22)	0.18 (0.17-0.20)	0.20 (0.19-0.22)	0.20 (0.17-0.23)	0.20 (0.18-0.22)	0.20 (0.19-0.22)	nan (nan-nan)	0.17 (0.14-0.21)	0.24 (0.20-0.27)	nan (nan-nan)	0.24 (0.16-0.33)	0.19 (0.16-0.22)	0.20 (0.18-0.21)	0.18 (0.15-0.20)	0.21 (0.19-0.23)	0.16 (0.11-0.21)	0.18 (0.14-0.22)	0.17 (0.13-0.22)	0.21 (0.18-0.25)	0.19 (0.17-0.21)	0.21 (0.18-0.24)	0.22 (0.19-0.25)	0.24 (0.17-0.32)
			UCLA		0.24 (0.24-0.25)	0.25 (0.24-0.25)	0.25 (0.24-0.25)	0.25 (0.24-0.25)	0.23 (0.22-0.24)	0.25 (0.24-0.25)	0.24 (0.24-0.25)	0.25 (0.17-0.34)	0.24 (0.23-0.26)	0.24 (0.23-0.26)	0.22 (0.17-0.28)	0.26 (0.22-0.31)	0.24 (0.23-0.25)	0.25 (0.24-0.25)	0.24 (0.23-0.25)	0.25 (0.24-0.25)	0.22 (0.20-0.24)	0.24 (0.23-0.26)	0.23 (0.22-0.25)	0.24 (0.23-0.25)	0.25 (0.24-0.26)	0.24 (0.23-0.25)	0.27 (0.25-0.28)	0.26 (0.24-0.29)
		UCLA+CEDARS	UCLA+CEDARS	Intersection of all	0.19 (0.17-0.20)	0.17 (0.16-0.19)	0.17 (0.15-0.19)	0.17 (0.15-0.19)	0.21 (0.18-0.23)	0.19 (0.17-0.21)	0.19 (0.17-0.21)	nan (nan-nan)	0.14 (0.10-0.18)	0.20 (0.17-0.24)	nan (nan-nan)	0.19 (0.12-0.26)	0.17 (0.15-0.20)	0.20 (0.18-0.22)	0.15 (0.13-0.18)	0.20 (0.18-0.22)	0.13 (0.08-0.19)	0.15 (0.11-0.19)	0.19 (0.14-0.24)	0.17 (0.14-0.20)	0.19 (0.17-0.22)	0.20 (0.17-0.23)	0.21 (0.17-0.26)	0.25 (0.18-0.32)
			UCLA		0.16 (0.15-0.18)	0.14 (0.12-0.17)	0.15 (0.12-0.17)	0.14 (0.12-0.17)	0.19 (0.16-0.22)	0.16 (0.13-0.19)	0.17 (0.14-0.19)	0.0 (0.0-0.0)	0.08 (0.05-0.11)	0.17 (0.10-0.24)	0.0 (0.0-0.0)	0.21 (0.08-0.38)	0.15 (0.12-0.18)	0.19 (0.16-0.21)	0.14 (0.11-0.18)	0.17 (0.15-0.20)	0.14 (0.09-0.20)	0.15 (0.09-0.21)	0.17 (0.11-0.23)	0.16 (0.12-0.20)	0.17 (0.13-0.21)	0.18 (0.13-0.22)	0.15 (0.08-0.24)	0.21 (0.07-0.36)
			CEDARS		0.21 (0.20-0.24)	0.20 (0.18-0.23)	0.20 (0.17-0.23)	0.20 (0.17-0.22)	0.24 (0.21-0.28)	0.22 (0.19-0.26)	0.21 (0.19-0.23)	nan (nan-nan)	0.20 (0.13-0.27)	0.23 (0.18-0.28)	nan (nan-nan)	0.18 (0.11-0.25)	0.22 (0.18-0.27)	0.21 (0.19-0.24)	0.17 (0.13-0.21)	0.23 (0.21-0.25)	nan (nan-nan)	0.15 (0.11-0.21)	0.21 (0.14-0.28)	0.20 (0.15-0.25)	0.22 (0.18-0.26)	0.22 (0.18-0.26)	0.24 (0.19-0.30)	0.26 (0.19-0.34)
			UCLA+CEDARS+CONTROL		0.25 (0.24-0.27)	0.25 (0.23-0.27)	0.23 (0.21-0.25)	0.23 (0.21-0.26)	0.26 (0.24-0.27)	0.25 (0.23-0.27)	0.26 (0.24-0.27)	0.48 (0.30-0.67)	0.22 (0.18-0.26)	0.29 (0.25-0.33)	nan (nan-nan)	0.20 (0.14-0.27)	0.27 (0.25-0.29)	0.24 (0.23-0.26)	0.28 (0.26-0.30)	0.24 (0.23-0.26)	0.28 (0.22-0.34)	0.29 (0.24-0.34)	0.29 (0.25-0.32)	0.27 (0.24-0.30)	0.26 (0.24-0.29)	0.21 (0.19-0.23)	0.21 (0.18-0.25)	0.21 (0.16-0.28)
		UCLA+CEDARS	UCLA+CEDARS	Intersection of UCLA+CEDARS	0.17 (0.16-0.19)	0.17 (0.16-0.18)	0.17 (0.15-0.19)	0.18 (0.16-0.19)	0.18 (0.16-0.20)	0.17 (0.15-0.19)	0.18 (0.16-0.19)	0.46 (0.46-0.46)	0.17 (0.13-0.20)	0.18 (0.15-0.22)	0.21 (0.10-0.33)	0.18 (0.11-0.27)	0.17 (0.14-0.19)	0.17 (0.16-0.19)	0.17 (0.14-0.19)	0.18 (0.17-0.19)	0.18 (0.13-0.25)	0.15 (0.11-0.19)	0.19 (0.14-0.23)	0.17 (0.14-0.20)	0.16 (0.14-0.18)	0.18 (0.15-0.20)	0.20 (0.17-0.24)	0.21 (0.14-0.30)
			UCLA		0.16 (0.14-0.17)	0.16 (0.14-0.18)	0.16 (0.14-0.19)	0.16 (0.13-0.19)	0.16 (0.14-0.18)	0.14 (0.12-0.17)	0.17 (0.15-0.19)	nan (nan-nan)	0.17 (0.13-0.23)	0.16 (0.11-0.21)	0.25 (0.11-0.42)	nan (nan-nan)	0.15 (0.11-0.18)	0.16 (0.13-0.18)	0.15 (0.12-0.18)	0.16 (0.14-0.18)	0.20 (0.13-0.27)	0.14 (0.09-0.20)	0.21 (0.16-0.26)	0.15 (0.12-0.19)	0.14 (0.12-0.17)	0.15 (0.11-0.19)	0.17 (0.11-0.23)	0.15 (0.07-0.26)
			CEDARS		0.19 (0.18-0.21)	0.18 (0.16-0.20)	0.18 (0.15-0.20)	0.19 (0.17-0.21)	0.22 (0.19-0.24)	0.20 (0.18-0.23)	0.19 (0.17-0.21)	nan (nan-nan)	0.16 (0.12-0.20)	0.21 (0.17-0.25)	0.10 (0.10-0.10)	0.17 (0.10-0.27)	0.20 (0.16-0.24)	0.19 (0.18-0.21)	0.19 (0.16-0.22)	0.19 (0.18-0.21)	nan (nan-nan)	0.16 (0.11-0.21)	0.14 (0.09-0.19)	0.20 (0.16-0.24)	0.18 (0.16-0.21)	0.20 (0.17-0.23)	0.23 (0.18-0.27)	0.25 (0.16-0.35)
		UCLA+CEDARS+CONTROL	UCLA+CEDARS+CONTROL	Intersection of all	0.15 (0.14-0.17)	0.17 (0.15-0.18)	0.16 (0.14-0.17)	0.18 (0.16-0.20)	0.15 (0.12-0.17)	0.15 (0.13-0.17)	0.16 (0.14-0.17)	nan (nan-nan)	0.15 (0.10-0.19)	0.18 (0.15-0.23)	nan (nan-nan)	0.17 (0.08-0.27)	0.15 (0.12-0.18)	0.15 (0.14-0.17)	0.15 (0.12-0.17)	0.16 (0.14-0.17)	0.20 (0.12-0.28)	0.17 (0.12-0.22)	0.15 (0.11-0.20)	0.13 (0.10-0.16)	0.17 (0.14-0.19)	0.16 (0.13-0.19)	0.14 (0.10-0.18)	0.17 (0.11-0.25)
			UCLA		0.20 (0.18-0.23)	0.19 (0.17-0.22)	0.19 (0.16-0.22)	0.20 (0.17-0.23)	0.22 (0.17-0.26)	0.20 (0.16-0.24)	0.20 (0.17-0.23)	0.0 (0.0-0.0)	0.19 (0.12-0.26)	0.22 (0.15-0.31)	0.0 (0.0-0.0)	0.23 (0.07-0.47)	0.21 (0.17-0.25)	0.19 (0.16-0.22)	0.21 (0.17-0.25)	0.20 (0.17-0.23)	0.28 (0.17-0.39)	0.22 (0.14-0.31)	0.23 (0.16-0.31)	0.18 (0.13-0.22)	0.21 (0.17-0.26)	0.20 (0.15-0.25)	0.16 (0.09-0.26)	0.09 (0.02-0.21)
			CEDARS		0.18 (0.16-0.21)	0.18 (0.16-0.21)	0.16 (0.13-0.19)	0.19 (0.16-0.21)	0.20 (0.15-0.25)	0.17 (0.14-0.21)	0.19 (0.17-0.22)	nan (nan-nan)	0.15 (0.10-0.21)	0.21 (0.15-0.28)	0.0 (0.0-0.0)	0.19 (0.10-0.27)	0.19 (0.13-0.24)	0.18 (0.16-0.21)	0.18 (0.14-0.23)	0.19 (0.16-0.21)	0.14 (0.14-0.14)	0.19 (0.10-0.30)	0.19 (0.12-0.27)	0.14 (0.09-0.19)	0.21 (0.17-0.25)	0.19 (0.15-0.23)	0.16 (0.11-0.21)	0.23 (0.14-0.33)

## Sheet: Figure 5b, S5b, S5d, S5f
All Datasets Model Holdout Test		All Datasets Model Holdout Test, Always put on CRRT		All Datasets Model Holdout Test Stratified by UCLA		All Datasets Model Holdout Test Stratified by UCLA, Always put on CRRT		All Datasets Model Holdout Test Stratified by Cedars Sinai		All Datasets Model Holdout Test Stratified by Cedars Sinai, Always put on CRRT		UCLA Model Holdout Test		UCLA Model Holdout Test, Always put on CRRT		UCLA Model External Evaluation		UCLA Model External Evaluation, Always put on CRRT		Cedars Model Holdout Test		Cedars Model Holdout Test, Always put on CRRT		Cedars Model External Evaluation		Cedars Model External Evaluation, Always put on CRRT		UCLA+Cedars Model Holdout Test		UCLA+Cedars Model Holdout Test, Always put on CRRT		UCLA+Cedars Model Holdout Test Stratified by UCLA		UCLA+Cedars Model Holdout Test Stratified by UCLA, Always put on CRRT		UCLA+Cedars Model Holdout Test Stratified by Cedars Sinai		UCLA+Cedars Model Holdout Test Stratified by Cedars Sinai, Always put on CRRT
x	y	x	y	x	y	x	y	x	y	x	y	x	y	x	y	x	y	x	y	x	y	x	y	x	y	x	y	x	y	x	y	x	y	x	y	x	y	x	y
0	0.387487	0	0.387487	0	0.508159	0	0.508159	0	0.488235	0	0.488235	0	0.522353	0	0.522353	0	0.516219	0	0.516219	0	0.546448	0	0.546448	0	0.517915	0	0.517915	0	0.527389	0	0.527389	0	0.528708	0	0.528708	0	0.525886	0	0.525886
0.01	0.381739	0.01	0.3813	0.01	0.50319	0.01	0.50319	0.01	0.483066	0.01	0.483066	0.01	0.517552	0.01	0.517528	0.01	0.511333	0.01	0.511333	0.01	0.541867	0.01	0.541867	0.01	0.513046	0.01	0.513046	0.01	0.522615	0.01	0.522615	0.01	0.523948	0.01	0.523948	0.01	0.521097	0.01	0.521097
0.02	0.376593	0.02	0.374987	0.02	0.498216	0.02	0.498121	0.02	0.477791	0.02	0.477791	0.02	0.512701	0.02	0.512605	0.02	0.506346	0.02	0.506346	0.02	0.537192	0.02	0.537192	0.02	0.508077	0.02	0.508077	0.02	0.517743	0.02	0.517743	0.02	0.51909	0.02	0.51909	0.02	0.51621	0.02	0.51621
0.03	0.37078	0.03	0.368544	0.03	0.490976	0.03	0.492947	0.03	0.472408	0.03	0.472408	0.03	0.507871	0.03	0.50758	0.03	0.501257	0.03	0.501257	0.03	0.532421	0.03	0.532421	0.03	0.503005	0.03	0.503005	0.03	0.512772	0.03	0.512772	0.03	0.514132	0.03	0.514132	0.03	0.511222	0.03	0.511222
0.04	0.364909	0.04	0.361966	0.04	0.483683	0.04	0.487665	0.04	0.467279	0.04	0.466912	0.04	0.502941	0.04	0.502451	0.04	0.496062	0.04	0.496062	0.04	0.52755	0.04	0.52755	0.04	0.497828	0.04	0.497828	0.04	0.507696	0.04	0.507696	0.04	0.509071	0.04	0.509071	0.04	0.506131	0.04	0.506131
0.05	0.358543	0.05	0.35525	0.05	0.477119	0.05	0.482272	0.05	0.458824	0.05	0.4613	0.05	0.495851	0.05	0.497214	0.05	0.490757	0.05	0.490757	0.05	0.522577	0.05	0.522577	0.05	0.492542	0.05	0.492542	0.05	0.502514	0.05	0.502514	0.05	0.503903	0.05	0.503903	0.05	0.500932	0.05	0.500932
0.06	0.351332	0.06	0.348391	0.06	0.466052	0.06	0.476764	0.06	0.45025	0.06	0.455569	0.06	0.488961	0.06	0.491865	0.06	0.48534	0.06	0.48534	0.06	0.517498	0.06	0.517498	0.06	0.487144	0.06	0.487144	0.06	0.497222	0.06	0.497222	0.06	0.498626	0.06	0.498626	0.06	0.495623	0.06	0.495623
0.07	0.344997	0.07	0.341384	0.07	0.453618	0.07	0.471138	0.07	0.444719	0.07	0.449715	0.07	0.484529	0.07	0.486401	0.07	0.479806	0.07	0.479806	0.07	0.51231	0.07	0.51231	0.07	0.481629	0.07	0.481629	0.07	0.492103	0.07	0.491816	0.07	0.493775	0.07	0.493235	0.07	0.4902	0.07	0.4902
0.08	0.341772	0.08	0.334225	0.08	0.45039	0.08	0.46539	0.08	0.439642	0.08	0.443734	0.08	0.481023	0.08	0.480818	0.08	0.474151	0.08	0.474151	0.08	0.507009	0.08	0.507009	0.08	0.475995	0.08	0.475995	0.08	0.487067	0.08	0.486292	0.08	0.488974	0.08	0.487726	0.08	0.484895	0.08	0.484658
0.09	0.337543	0.09	0.326909	0.09	0.444018	0.09	0.459515	0.09	0.435229	0.09	0.437621	0.09	0.477156	0.09	0.475113	0.09	0.468373	0.09	0.468373	0.09	0.501591	0.09	0.501591	0.09	0.470237	0.09	0.470237	0.09	0.481907	0.09	0.480647	0.09	0.484226	0.09	0.482097	0.09	0.479265	0.09	0.478995
0.1	0.331764	0.1	0.31943	0.1	0.43771	0.1	0.453509	0.1	0.426797	0.1	0.431373	0.1	0.470327	0.1	0.469281	0.1	0.462528	0.1	0.462466	0.1	0.496357	0.1	0.496053	0.1	0.46435	0.1	0.46435	0.1	0.476716	0.1	0.474876	0.1	0.479532	0.1	0.476342	0.1	0.473509	0.1	0.473206
0.11	0.326296	0.11	0.311784	0.11	0.427097	0.11	0.447369	0.11	0.42343	0.11	0.424983	0.11	0.464375	0.11	0.463318	0.11	0.456564	0.11	0.456426	0.11	0.490729	0.11	0.490391	0.11	0.458332	0.11	0.458332	0.11	0.47118	0.11	0.468976	0.11	0.474302	0.11	0.470459	0.11	0.467624	0.11	0.467287
0.12	0.322769	0.12	0.303963	0.12	0.422547	0.12	0.441089	0.12	0.419251	0.12	0.418449	0.12	0.457219	0.12	0.457219	0.12	0.449842	0.12	0.450249	0.12	0.484973	0.12	0.4846	0.12	0.452176	0.12	0.452176	0.12	0.466416	0.12	0.462942	0.12	0.470313	0.12	0.464441	0.12	0.461977	0.12	0.461234
0.13	0.316991	0.13	0.295963	0.13	0.41465	0.13	0.434665	0.13	0.413489	0.13	0.411765	0.13	0.451386	0.13	0.45098	0.13	0.443622	0.13	0.44393	0.13	0.479084	0.13	0.478676	0.13	0.44588	0.13	0.44588	0.13	0.462098	0.13	0.456768	0.13	0.467222	0.13	0.458285	0.13	0.456262	0.13	0.455041
0.14	0.31305	0.14	0.287776	0.14	0.409606	0.14	0.428091	0.14	0.409029	0.14	0.404925	0.14	0.447661	0.14	0.444596	0.14	0.436619	0.14	0.437464	0.14	0.473948	0.14	0.472614	0.14	0.439436	0.14	0.439436	0.14	0.457503	0.14	0.450452	0.14	0.464059	0.14	0.451986	0.14	0.450035	0.14	0.448704
0.15	0.309551	0.15	0.279397	0.15	0.405457	0.15	0.421363	0.15	0.40519	0.15	0.397924	0.15	0.441246	0.15	0.438062	0.15	0.430122	0.15	0.430846	0.15	0.468338	0.15	0.46641	0.15	0.432842	0.15	0.432842	0.15	0.452754	0.15	0.443987	0.15	0.459893	0.15	0.445539	0.15	0.444623	0.15	0.442218
0.16	0.304647	0.16	0.270818	0.16	0.398934	0.16	0.414474	0.16	0.39916	0.16	0.390756	0.16	0.436639	0.16	0.431373	0.16	0.423485	0.16	0.424071	0.16	0.46318	0.16	0.460057	0.16	0.42609	0.16	0.42609	0.16	0.447316	0.16	0.437367	0.16	0.455343	0.16	0.438938	0.16	0.438173	0.16	0.435578
0.17	0.299272	0.17	0.262033	0.17	0.394754	0.17	0.40742	0.17	0.389865	0.17	0.383416	0.17	0.43467	0.17	0.424522	0.17	0.416586	0.17	0.417132	0.17	0.452564	0.17	0.453552	0.17	0.419175	0.17	0.419175	0.17	0.441808	0.17	0.430589	0.17	0.450798	0.17	0.432178	0.17	0.431568	0.17	0.428778
0.18	0.293077	0.18	0.253033	0.18	0.387003	0.18	0.400193	0.18	0.380775	0.18	0.375897	0.18	0.423874	0.18	0.417504	0.18	0.409642	0.18	0.410023	0.18	0.445888	0.18	0.446888	0.18	0.412092	0.18	0.412092	0.18	0.437191	0.18	0.423645	0.18	0.447018	0.18	0.425254	0.18	0.425999	0.18	0.421812
0.19	0.289332	0.19	0.243812	0.19	0.382227	0.19	0.392788	0.19	0.375527	0.19	0.368192	0.19	0.421816	0.19	0.410312	0.19	0.402111	0.19	0.40274	0.19	0.440194	0.19	0.440059	0.19	0.404834	0.19	0.404834	0.19	0.432287	0.19	0.416529	0.19	0.443824	0.19	0.418158	0.19	0.419148	0.19	0.414674
0.2	0.287841	0.2	0.234359	0.2	0.378788	0.2	0.385198	0.2	0.375735	0.2	0.360294	0.2	0.418824	0.2	0.402941	0.2	0.394855	0.2	0.395274	0.2	0.433743	0.2	0.43306	0.2	0.397394	0.2	0.397394	0.2	0.427389	0.2	0.409236	0.2	0.437201	0.2	0.410885	0.2	0.416213	0.2	0.407357
0.21	0.285787	0.21	0.224668	0.21	0.377239	0.21	0.377416	0.21	0.371854	0.21	0.352197	0.21	0.414207	0.21	0.395383	0.21	0.38672	0.21	0.387619	0.21	0.430034	0.21	0.425884	0.21	0.389301	0.21	0.389766	0.21	0.423252	0.21	0.401758	0.21	0.432984	0.21	0.403428	0.21	0.412168	0.21	0.399855
0.22	0.280292	0.22	0.214727	0.22	0.370629	0.22	0.369434	0.22	0.365083	0.22	0.343891	0.22	0.412127	0.22	0.387632	0.22	0.378621	0.22	0.379768	0.22	0.424968	0.22	0.418523	0.22	0.381012	0.22	0.381943	0.22	0.41937	0.22	0.394088	0.22	0.429088	0.22	0.39578	0.22	0.4083	0.22	0.392161
0.23	0.273579	0.23	0.204529	0.23	0.361184	0.23	0.361245	0.23	0.356608	0.23	0.335371	0.23	0.409534	0.23	0.379679	0.23	0.370137	0.23	0.371713	0.23	0.417997	0.23	0.410972	0.23	0.372985	0.23	0.373916	0.23	0.415502	0.23	0.386219	0.23	0.424346	0.23	0.387933	0.23	0.405428	0.23	0.384267
0.24	0.268203	0.24	0.194062	0.24	0.350264	0.24	0.35284	0.24	0.353715	0.24	0.326625	0.24	0.403839	0.24	0.371517	0.24	0.361062	0.24	0.363446	0.24	0.413863	0.24	0.403221	0.24	0.364747	0.24	0.365678	0.24	0.407509	0.24	0.378143	0.24	0.413876	0.24	0.379879	0.24	0.400258	0.24	0.376165
0.25	0.26707	0.25	0.183317	0.25	0.346542	0.25	0.344211	0.25	0.354902	0.25	0.317647	0.25	0.398431	0.25	0.363137	0.25	0.353468	0.25	0.354959	0.25	0.406193	0.25	0.395264	0.25	0.35598	0.25	0.35722	0.25	0.4	0.25	0.369851	0.25	0.406699	0.25	0.371611	0.25	0.392371	0.25	0.367847
0.26	0.261407	0.26	0.17228	0.26	0.335916	0.26	0.335349	0.26	0.350477	0.26	0.308426	0.26	0.390016	0.26	0.354531	0.26	0.344247	0.26	0.346242	0.26	0.40223	0.26	0.387092	0.26	0.347327	0.26	0.348534	0.26	0.391255	0.26	0.361336	0.26	0.396353	0.26	0.363119	0.26	0.385448	0.26	0.359305
0.27	0.258394	0.27	0.160942	0.27	0.32931	0.27	0.326245	0.27	0.350685	0.27	0.298952	0.27	0.386527	0.27	0.345689	0.27	0.335249	0.27	0.337287	0.27	0.395651	0.27	0.378696	0.27	0.338488	0.27	0.33961	0.27	0.385638	0.27	0.352587	0.27	0.390018	0.27	0.354395	0.27	0.38065	0.27	0.350528
0.28	0.254176	0.28	0.149288	0.28	0.324268	0.28	0.316887	0.28	0.345425	0.28	0.289216	0.28	0.382876	0.28	0.336601	0.28	0.326529	0.28	0.328082	0.28	0.393443	0.28	0.370067	0.28	0.32806	0.28	0.330438	0.28	0.379689	0.28	0.343595	0.28	0.388889	0.28	0.345428	0.28	0.36921	0.28	0.341508
0.29	0.246713	0.29	0.137306	0.29	0.311337	0.29	0.307266	0.29	0.339478	0.29	0.279205	0.29	0.383993	0.29	0.327258	0.29	0.317666	0.29	0.318619	0.29	0.386208	0.29	0.361194	0.29	0.31967	0.29	0.321007	0.29	0.375132	0.29	0.33435	0.29	0.384696	0.29	0.336209	0.29	0.36424	0.29	0.332233
0.3	0.244919	0.3	0.124982	0.3	0.310023	0.3	0.297369	0.3	0.336555	0.3	0.268908	0.3	0.37479	0.3	0.317647	0.3	0.309044	0.3	0.308885	0.3	0.379001	0.3	0.352069	0.3	0.310443	0.3	0.311308	0.3	0.369609	0.3	0.324841	0.3	0.382775	0.3	0.326726	0.3	0.354613	0.3	0.322694
0.31	0.242063	0.31	0.112301	0.31	0.307726	0.31	0.287186	0.31	0.330477	0.31	0.258312	0.31	0.372038	0.31	0.307758	0.31	0.300279	0.31	0.298868	0.31	0.376732	0.31	0.342678	0.31	0.299877	0.31	0.301327	0.31	0.363463	0.31	0.315056	0.31	0.379967	0.31	0.316968	0.31	0.344667	0.31	0.312878
0.32	0.236422	0.32	0.099246	0.32	0.301933	0.32	0.276704	0.32	0.321972	0.32	0.247405	0.32	0.367336	0.32	0.297578	0.32	0.2929	0.32	0.288558	0.32	0.36837	0.32	0.333012	0.32	0.29045	0.32	0.291052	0.32	0.356238	0.32	0.304983	0.32	0.370954	0.32	0.306924	0.32	0.339477	0.32	0.302773
0.33	0.232902	0.33	0.085802	0.33	0.298647	0.33	0.265908	0.33	0.316506	0.33	0.236172	0.33	0.361545	0.33	0.287094	0.33	0.284375	0.33	0.277939	0.33	0.358821	0.33	0.323057	0.33	0.281505	0.33	0.280471	0.33	0.351744	0.33	0.29461	0.33	0.366636	0.33	0.296579	0.33	0.334784	0.33	0.292367
0.34	0.224475	0.34	0.071951	0.34	0.293212	0.34	0.254786	0.34	0.299465	0.34	0.224599	0.34	0.353369	0.34	0.276292	0.34	0.273592	0.34	0.266999	0.34	0.350803	0.34	0.3128	0.34	0.268257	0.34	0.269569	0.34	0.350859	0.34	0.283922	0.34	0.368711	0.34	0.285921	0.34	0.330526	0.34	0.281645
0.35	0.220756	0.35	0.057673	0.35	0.286713	0.35	0.243321	0.35	0.295928	0.35	0.21267	0.35	0.34552	0.35	0.265158	0.35	0.237997	0.35	0.255722	0.35	0.344262	0.35	0.302228	0.35	0.25672	0.35	0.258331	0.35	0.346987	0.35	0.272905	0.35	0.367501	0.35	0.274936	0.35	0.323622	0.35	0.270593
0.36	0.215502	0.36	0.042949	0.36	0.281323	0.36	0.231498	0.36	0.288051	0.36	0.200368	0.36	0.343824	0.36	0.253676	0.36	0.223049	0.36	0.244093	0.36	0.338115	0.36	0.291325	0.36	0.243631	0.36	0.246743	0.36	0.339013	0.36	0.261545	0.36	0.363038	0.36	0.263606	0.36	0.311649	0.36	0.259196
0.37	0.211282	0.37	0.027758	0.37	0.27824	0.37	0.219299	0.37	0.280299	0.37	0.187675	0.37	0.336359	0.37	0.24183	0.37	0.213966	0.37	0.232094	0.37	0.33277	0.37	0.280076	0.37	0.231662	0.37	0.234786	0.37	0.336892	0.37	0.249823	0.37	0.362687	0.37	0.251918	0.37	0.307513	0.37	0.247437
0.38	0.206699	0.38	0.012076	0.38	0.27942	0.38	0.206707	0.38	0.266129	0.38	0.174573	0.38	0.328577	0.38	0.229602	0.38	0.205582	0.38	0.219708	0.38	0.328045	0.38	0.268465	0.38	0.221063	0.38	0.222444	0.38	0.331169	0.38	0.237723	0.38	0.360395	0.38	0.239852	0.38	0.297882	0.38	0.235299
0.39	0.202478	0.39	-0.004119	0.39	0.274791	0.39	0.193702	0.39	0.260366	0.39	0.161041	0.39	0.325284	0.39	0.216972	0.39	0.190643	0.39	0.206917	0.39	0.316223	0.39	0.256472	0.39	0.207752	0.39	0.209697	0.39	0.321666	0.39	0.225227	0.39	0.352263	0.39	0.22739	0.39	0.286818	0.39	0.222763
0.4	0.199462	0.4	-0.020854	0.4	0.267288	0.4	0.180264	0.4	0.257843	0.4	0.147059	0.4	0.315294	0.4	0.203922	0.4	0.180276	0.4	0.193699	0.4	0.314208	0.4	0.24408	0.4	0.194199	0.4	0.196526	0.4	0.311677	0.4	0.212314	0.4	0.342105	0.4	0.214514	0.4	0.277021	0.4	0.209809
0.41	0.19424	0.41	-0.038157	0.41	0.255818	0.41	0.16637	0.41	0.255633	0.41	0.132602	0.41	0.315613	0.41	0.190429	0.41	0.168117	0.41	0.180033	0.41	0.309855	0.41	0.231268	0.41	0.180683	0.41	0.182907	0.41	0.308043	0.41	0.198964	0.41	0.336712	0.41	0.2012	0.41	0.275389	0.41	0.196416
0.42	0.190577	0.42	-0.056056	0.42	0.2499	0.42	0.151997	0.42	0.252941	0.42	0.117647	0.42	0.313834	0.42	0.176471	0.42	0.165336	0.42	0.165895	0.42	0.296966	0.42	0.218014	0.42	0.166862	0.42	0.168819	0.42	0.303097	0.42	0.185153	0.42	0.332371	0.42	0.187428	0.42	0.269755	0.42	0.182561
0.43	0.185122	0.43	-0.074584	0.43	0.248804	0.43	0.13712	0.43	0.238958	0.43	0.102167	0.43	0.306997	0.43	0.162023	0.43	0.151399	0.43	0.151262	0.43	0.292877	0.43	0.204295	0.43	0.155111	0.43	0.154237	0.43	0.296324	0.43	0.170857	0.43	0.326492	0.43	0.173172	0.43	0.261963	0.43	0.16822
0.44	0.181346	0.44	-0.093773	0.44	0.247586	0.44	0.121712	0.44	0.230042	0.44	0.086134	0.44	0.297143	0.44	0.147059	0.44	0.142418	0.44	0.136106	0.44	0.293716	0.44	0.190086	0.44	0.142159	0.44	0.139134	0.44	0.288171	0.44	0.156051	0.44	0.312201	0.44	0.158407	0.44	0.260802	0.44	0.153367
0.45	0.179066	0.45	-0.113659	0.45	0.245179	0.45	0.105743	0.45	0.227005	0.45	0.069519	0.45	0.293904	0.45	0.131551	0.45	0.136821	0.45	0.120399	0.45	0.291605	0.45	0.17536	0.45	0.130632	0.45	0.123482	0.45	0.282918	0.45	0.140706	0.45	0.306873	0.45	0.143106	0.45	0.255635	0.45	0.137974
0.46	0.174011	0.46	-0.134283	0.46	0.241388	0.46	0.089182	0.46	0.215142	0.46	0.052288	0.46	0.29281	0.46	0.115468	0.46	0.121696	0.46	0.10411	0.46	0.28304	0.46	0.160089	0.46	0.120418	0.46	0.107251	0.46	0.279689	0.46	0.124794	0.46	0.30117	0.46	0.127237	0.46	0.255223	0.46	0.12201
0.47	0.170306	0.47	-0.155684	0.47	0.238774	0.47	0.071997	0.47	0.208158	0.47	0.034406	0.47	0.298291	0.47	0.098779	0.47	0.11402	0.47	0.087206	0.47	0.276884	0.47	0.144242	0.47	0.111215	0.47	0.090406	0.47	0.277058	0.47	0.10828	0.47	0.298005	0.47	0.11077	0.47	0.2532	0.47	0.105444
0.48	0.166343	0.48	-0.177909	0.48	0.232204	0.48	0.054151	0.48	0.20543	0.48	0.015837	0.48	0.289231	0.48	0.081448	0.48	0.111082	0.48	0.069652	0.48	0.270282	0.48	0.127785	0.48	0.095751	0.48	0.072914	0.48	0.27075	0.48	0.091132	0.48	0.290578	0.48	0.093669	0.48	0.248166	0.48	0.088241
0.49	0.159356	0.49	-0.201005	0.49	0.223411	0.49	0.035605	0.49	0.196713	0.49	-0.00346	0.49	0.286874	0.49	0.063437	0.49	0.111802	0.49	0.05141	0.49	0.259349	0.49	0.110683	0.49	0.081908	0.49	0.054736	0.49	0.265767	0.49	0.073311	0.49	0.285252	0.49	0.075898	0.49	0.243575	0.49	0.070364
0.5	0.159435	0.5	-0.225025	0.5	0.221445	0.5	0.016317	0.5	0.2	0.5	-0.023529	0.5	0.28	0.5	0.044706	0.5	0.092282	0.5	0.032438	0.5	0.251366	0.5	0.092896	0.5	0.073523	0.5	0.035831	0.5	0.261146	0.5	0.054777	0.5	0.294258	0.5	0.057416	0.5	0.223433	0.5	0.051771
0.51	0.158673	0.51	-0.250026	0.51	0.21959	0.51	-0.003758	0.51	0.20072	0.51	-0.044418	0.51	0.273229	0.51	0.02521	0.51	0.0867	0.51	0.012692	0.51	0.249191	0.51	0.074384	0.51	0.065412	0.51	0.016154	0.51	0.257169	0.51	0.035487	0.51	0.291964	0.51	0.03818	0.51	0.217539	0.51	0.03242
0.52	0.153885	0.52	-0.276068	0.52	0.217754	0.52	-0.02467	0.52	0.189706	0.52	-0.066176	0.52	0.26451	0.52	0.004902	0.52	0.078113	0.52	-0.007877	0.52	0.256375	0.52	0.0551	0.52	0.055258	0.52	-0.004343	0.52	0.252654	0.52	0.015393	0.52	0.288078	0.52	0.018142	0.52	0.212307	0.52	0.012262
0.53	0.149108	0.53	-0.303218	0.53	0.211278	0.53	-0.046471	0.53	0.184606	0.53	-0.088861	0.53	0.257972	0.53	-0.01627	0.53	0.071707	0.53	-0.029321	0.53	0.24189	0.53	0.034996	0.53	0.043504	0.53	-0.025712	0.53	0.246212	0.53	-0.005556	0.53	0.276647	0.53	-0.002749	0.53	0.211548	0.53	-0.008754
0.54	0.143158	0.54	-0.331549	0.54	0.204419	0.54	-0.069221	0.54	0.173146	0.54	-0.112532	0.54	0.261688	0.54	-0.038363	0.54	0.062421	0.54	-0.051697	0.54	0.230221	0.54	0.014018	0.54	0.028021	0.54	-0.04801	0.54	0.23578	0.54	-0.027416	0.54	0.270439	0.54	-0.024548	0.54	0.196304	0.54	-0.030684
0.55	0.141271	0.55	-0.361139	0.55	0.198394	0.55	-0.092981	0.55	0.175817	0.55	-0.137255	0.55	0.257778	0.55	-0.061438	0.55	0.049963	0.55	-0.075068	0.55	0.212811	0.55	-0.007893	0.55	0.019182	0.55	-0.071299	0.55	0.226185	0.55	-0.050248	0.55	0.265019	0.55	-0.047315	0.55	0.181956	0.55	-0.053588
0.56	0.132924	0.56	-0.392074	0.56	0.189659	0.56	-0.117822	0.56	0.163102	0.56	-0.163102	0.56	0.253476	0.56	-0.085561	0.56	0.043065	0.56	-0.099502	0.56	0.202931	0.56	-0.0308	0.56	0.007699	0.56	-0.095647	0.56	0.222814	0.56	-0.074117	0.56	0.266638	0.56	-0.071118	0.56	0.172901	0.56	-0.077533
0.57	0.127731	0.57	-0.424448	0.57	0.184041	0.57	-0.143817	0.57	0.155677	0.57	-0.19015	0.57	0.245308	0.57	-0.110807	0.57	0.039319	0.57	-0.125072	0.57	0.210065	0.57	-0.054772	0.57	0.00158	0.57	-0.121127	0.57	0.223582	0.57	-0.099096	0.57	0.262991	0.57	-0.096028	0.57	0.178696	0.57	-0.102592
0.58	0.121426	0.58	-0.458363	0.58	0.17316	0.58	-0.171051	0.58	0.151681	0.58	-0.218487	0.58	0.242801	0.58	-0.137255	0.58	0.03092	0.58	-0.151859	0.58	0.187744	0.58	-0.079886	0.58	-0.00503	0.58	-0.147821	0.58	0.222627	0.58	-0.125265	0.58	0.256095	0.58	-0.122123	0.58	0.184508	0.58	-0.128844
0.59	0.117201	0.59	-0.493933	0.59	0.163625	0.59	-0.199613	0.59	0.147848	0.59	-0.248207	0.59	0.237245	0.59	-0.164993	0.59	0.027309	0.59	-0.179953	0.59	0.179195	0.59	-0.106224	0.59	-0.005902	0.59	-0.175816	0.59	0.217803	0.59	-0.152711	0.59	0.250029	0.59	-0.149492	0.59	0.181099	0.59	-0.156377
0.6	0.111504	0.6	-0.531282	0.6	0.157343	0.6	-0.229604	0.6	0.135294	0.6	-0.279412	0.6	0.230588	0.6	-0.194118	0.6	0.024049	0.6	-0.209452	0.6	0.174863	0.6	-0.13388	0.6	-0.015821	0.6	-0.205212	0.6	0.215924	0.6	-0.181529	0.6	0.252392	0.6	-0.17823	0.6	0.174387	0.6	-0.185286
0.61	0.113302	0.61	-0.570545	0.61	0.146435	0.61	-0.261132	0.61	0.154676	0.61	-0.312217	0.61	0.234751	0.61	-0.224736	0.61	0.018858	0.61	-0.240463	0.61	0.169819	0.61	-0.162954	0.61	-0.019365	0.61	-0.236115	0.61	0.215515	0.61	-0.211824	0.61	0.247209	0.61	-0.208441	0.61	0.179417	0.61	-0.215678
0.62	0.106963	0.62	-0.611875	0.62	0.140228	0.62	-0.29432	0.62	0.144427	0.62	-0.346749	0.62	0.222539	0.62	-0.256966	0.62	0.014483	0.62	-0.273107	0.62	0.176589	0.62	-0.193558	0.62	-0.01636	0.62	-0.268644	0.62	0.218304	0.62	-0.243714	0.62	0.256233	0.62	-0.240242	0.62	0.175104	0.62	-0.24767
0.63	0.102572	0.63	-0.655439	0.63	0.134064	0.63	-0.329301	0.63	0.139825	0.63	-0.383148	0.63	0.215135	0.63	-0.290938	0.63	0.010551	0.63	-0.307516	0.63	0.16135	0.63	-0.225816	0.63	-0.028134	0.63	-0.302932	0.63	0.213255	0.63	-0.277328	0.63	0.255852	0.63	-0.273762	0.63	0.16474	0.63	-0.28139
0.64	0.102702	0.64	-0.701424	0.64	0.132608	0.64	-0.366226	0.64	0.137255	0.64	-0.421569	0.64	0.20366	0.64	-0.326797	0.64	0.01218	0.64	-0.343835	0.64	0.143594	0.64	-0.259866	0.64	-0.018975	0.64	-0.339124	0.64	0.20552	0.64	-0.31281	0.64	0.245082	0.64	-0.309144	0.64	0.16046	0.64	-0.316985
0.65	0.09716	0.65	-0.750036	0.65	0.128871	0.65	-0.405261	0.65	0.12605	0.65	-0.462185	0.65	0.196639	0.65	-0.364706	0.65	0.010307	0.65	-0.382231	0.65	0.131148	0.65	-0.295863	0.65	-0.022004	0.65	-0.377385	0.65	0.200546	0.65	-0.350318	0.65	0.242994	0.65	-0.346548	0.65	0.152199	0.65	-0.354613
0.66	0.094676	0.66	-0.801508	0.66	0.120664	0.66	-0.446593	0.66	0.129412	0.66	-0.50519	0.66	0.193772	0.66	-0.404844	0.66	0.008916	0.66	-0.422885	0.66	0.133076	0.66	-0.333976	0.66	-0.018805	0.66	-0.417896	0.66	0.193256	0.66	-0.390034	0.66	0.232057	0.66	-0.386153	0.66	0.149062	0.66	-0.394454
0.67	0.09042	0.67	-0.856099	0.67	0.116903	0.67	-0.490429	0.67	0.122014	0.67	-0.550802	0.67	0.186595	0.67	-0.447415	0.67	0.005627	0.67	-0.466002	0.67	0.144064	0.67	-0.3744	0.67	-0.026975	0.67	-0.460863	0.67	0.18232	0.67	-0.432156	0.67	0.218863	0.67	-0.428157	0.67	0.140699	0.67	-0.43671
0.68	0.092583	0.68	-0.914102	0.68	0.118298	0.68	-0.537005	0.68	0.126838	0.68	-0.599265	0.68	0.179118	0.68	-0.492647	0.68	0.011745	0.68	-0.511815	0.68	0.134221	0.68	-0.41735	0.68	-0.027745	0.68	-0.506515	0.68	0.166242	0.68	-0.476911	0.68	0.200957	0.68	-0.472787	0.68	0.126703	0.68	-0.481608
0.69	0.085739	0.69	-0.975847	0.69	0.102865	0.69	-0.586585	0.69	0.12666	0.69	-0.650854	0.69	0.174194	0.69	-0.540797	0.69	0.010085	0.69	-0.560583	0.69	0.126829	0.69	-0.463071	0.69	-0.022216	0.69	-0.555112	0.69	0.163509	0.69	-0.524553	0.69	0.202963	0.69	-0.520296	0.69	0.118573	0.69	-0.529401
0.7	0.090145	0.7	-1.04171	0.7	0.104895	0.7	-0.639472	0.7	0.137255	0.7	-0.705882	0.7	0.159216	0.7	-0.592157	0.7	0.008949	0.7	-0.612603	0.7	0.120219	0.7	-0.51184	0.7	-0.016597	0.7	-0.606949	0.7	0.159236	0.7	-0.575372	0.7	0.202552	0.7	-0.570973	0.7	0.1099	0.7	-0.580381
0.71	0.080483	0.71	-1.11211	0.71	0.091472	0.71	-0.696005	0.71	0.126369	0.71	-0.764706	0.71	0.163489	0.71	-0.647059	0.71	0.009778	0.71	-0.66821	0.71	0.110138	0.71	-0.563972	0.71	-0.013222	0.71	-0.662361	0.71	0.15559	0.71	-0.629695	0.71	0.194192	0.71	-0.625144	0.71	0.111623	0.71	-0.634877
0.72	0.074816	0.72	-1.18755	0.72	0.081252	0.72	-0.756577	0.72	0.123109	0.72	-0.827731	0.72	0.165378	0.72	-0.705882	0.72	0.009428	0.72	-0.727788	0.72	0.104215	0.72	-0.619828	0.72	-0.005983	0.72	-0.721731	0.72	0.149773	0.72	-0.687898	0.72	0.195489	0.72	-0.683185	0.72	0.097703	0.72	-0.693266
0.73	0.070112	0.73	-1.26856	0.73	0.080463	0.73	-0.821635	0.73	0.110784	0.73	-0.895425	0.73	0.15939	0.73	-0.769063	0.73	0.009591	0.73	-0.791781	0.73	0.106254	0.73	-0.679822	0.73	-0.009065	0.73	-0.785499	0.73	0.139656	0.73	-0.750413	0.73	0.184831	0.73	-0.745525	0.73	0.088203	0.73	-0.755979
0.74	0.065202	0.74	-1.35582	0.74	0.068137	0.74	-0.891698	0.74	0.112443	0.74	-0.968326	0.74	0.146968	0.74	-0.837104	0.74	0.009422	0.74	-0.860695	0.74	0.099622	0.74	-0.74443	0.74	-0.013423	0.74	-0.854172	0.74	0.130916	0.74	-0.817736	0.74	0.185499	0.74	-0.812661	0.74	0.068749	0.74	-0.823517
0.75	0.063572	0.75	-1.45005	0.75	0.065268	0.75	-0.967366	0.75	0.111765	0.75	-1.04706	0.75	0.145882	0.75	-0.910588	0.75	0.00783	0.75	-0.935123	0.75	0.084699	0.75	-0.814208	0.75	-0.012099	0.75	-0.928339	0.75	0.128662	0.75	-0.890446	0.75	0.172249	0.75	-0.885167	0.75	0.079019	0.75	-0.896458
0.76	0.054827	0.76	-1.55214	0.76	0.050505	0.76	-1.04934	0.76	0.105392	0.76	-1.13235	0.76	0.147843	0.76	-0.990196	0.76	0.007457	0.76	-1.01575	0.76	0.078324	0.76	-0.8898	0.76	-0.009462	0.76	-1.00869	0.76	0.120594	0.76	-0.969214	0.76	0.163876	0.76	-0.963716	0.76	0.071299	0.76	-0.975477
0.77	0.051419	0.77	-1.6631	0.77	0.050674	0.77	-1.13844	0.77	0.09578	0.77	-1.22506	0.77	0.155703	0.77	-1.07673	0.77	0.003648	0.77	-1.10339	0.77	0.069138	0.77	-0.971965	0.77	-0.005827	0.77	-1.09602	0.77	0.115702	0.77	-1.05483	0.77	0.158415	0.77	-1.0491	0.77	0.067054	0.77	-1.06137
0.78	0.047335	0.78	-1.78415	0.78	0.049587	0.78	-1.23564	0.78	0.085829	0.78	-1.3262	0.78	0.145882	0.78	-1.17112	0.78	0.003407	0.78	-1.199	0.78	0.069548	0.78	-1.0616	0.78	-0.004611	0.78	-1.19129	0.78	0.106312	0.78	-1.14823	0.78	0.145063	0.78	-1.14224	0.78	0.062175	0.78	-1.15507
0.79	0.049445	0.79	-1.91673	0.79	0.067821	0.79	-1.3421	0.79	0.069608	0.79	-1.43697	0.79	0.137367	0.79	-1.27451	0.79	0.004288	0.79	-1.30372	0.79	0.058028	0.79	-1.15977	0.79	-0.007024	0.79	-1.29564	0.79	0.097604	0.79	-1.25053	0.79	0.137959	0.79	-1.24425	0.79	0.051641	0.79	-1.25769
0.8	0.040363	0.8	-2.06256	0.8	0.055944	0.8	-1.45921	0.8	0.058824	0.8	-1.55882	0.8	0.138824	0.8	-1.38824	0.8	0.003915	0.8	-1.4189	0.8	0.046448	0.8	-1.26776	0.8	-0.005584	0.8	-1.41042	0.8	0.080255	0.8	-1.36306	0.8	0.117225	0.8	-1.35646	0.8	0.038147	0.8	-1.37057
0.81	0.029741	0.81	-2.22375	0.81	0.043308	0.81	-1.58864	0.81	0.044582	0.81	-1.6935	0.81	0.136223	0.81	-1.51393	0.81	0.001913	0.81	-1.54621	0.81	0.040265	0.81	-1.38712	0.81	-0.002572	0.81	-1.53729	0.81	0.078512	0.81	-1.48743	0.81	0.113447	0.81	-1.48048	0.81	0.038721	0.81	-1.49534
0.82	0.025115	0.82	-2.40285	0.82	0.042735	0.82	-1.73245	0.82	0.03268	0.82	-1.84314	0.82	0.136732	0.82	-1.65359	0.82	-0.001864	0.82	-1.68767	0.82	0.036733	0.82	-1.51973	0.82	-0.003309	0.82	-1.67825	0.82	0.075867	0.82	-1.62562	0.82	0.112972	0.82	-1.61829	0.82	0.033606	0.82	-1.63397
0.83	0.031282	0.83	-2.60302	0.83	0.040313	0.83	-1.89318	0.83	0.054671	0.83	-2.01038	0.83	0.121938	0.83	-1.80969	0.83	0.004112	0.83	-1.84577	0.83	0.019447	0.83	-1.66795	0.83	-0.004544	0.83	-1.83579	0.83	0.074785	0.83	-1.78007	0.83	0.111174	0.83	-1.77231	0.83	0.033339	0.83	-1.78891
0.84	0.035822	0.84	-2.8282	0.84	0.060606	0.84	-2.07401	0.84	0.043382	0.84	-2.19853	0.84	0.111176	0.84	-1.98529	0.84	0.002377	0.84	-2.02363	0.84	0.021858	0.84	-1.8347	0.84	-0.004886	0.84	-2.01303	0.84	0.073567	0.84	-1.95382	0.84	0.115431	0.84	-1.94557	0.84	0.025886	0.84	-1.96321
0.85	0.036327	0.85	-3.08342	0.85	0.048174	0.85	-2.27894	0.85	0.045098	0.85	-2.41176	0.85	0.123922	0.85	-2.18431	0.85	0.003169	0.85	-2.2252	0.85	0.019126	0.85	-2.02368	0.85	0	0.85	-2.2139	0.85	0.068365	0.85	-2.15074	0.85	0.110048	0.85	-2.14195	0.85	0.02089	0.85	-2.16076
0.86	0.029696	0.86	-3.37509	0.86	0.041958	0.86	-2.51315	0.86	0.033613	0.86	-2.65546	0.86	0.123361	0.86	-2.41176	0.86	-0.001278	0.86	-2.45558	0.86	0.016393	0.86	-2.23966	0.86	0	0.86	-2.44346	0.86	0.073339	0.86	-2.3758	0.86	0.106972	0.86	-2.36637	0.86	0.035033	0.86	-2.38653
0.87	0.027323	0.87	-3.71163	0.87	0.046261	0.87	-2.7834	0.87	0.021267	0.87	-2.93665	0.87	0.122172	0.87	-2.67421	0.87	-0.002452	0.87	-2.72139	0.87	0.010929	0.87	-2.48886	0.87	0	0.87	-2.70834	0.87	0.078099	0.87	-2.63547	0.87	0.103607	0.87	-2.62532	0.87	0.049046	0.87	-2.64703
0.88	0.015809	0.88	-4.10427	0.88	0.032634	0.88	-3.09868	0.88	0.004902	0.88	-3.26471	0.88	0.112941	0.88	-2.98039	0.88	-0.004288	0.88	-3.03151	0.88	0.008197	0.88	-2.7796	0.88	0	0.88	-3.01737	0.88	0.076433	0.88	-2.93843	0.88	0.105263	0.88	-2.92743	0.88	0.043597	0.88	-2.95095
0.89	0.012292	0.89	-4.5683	0.89	0.031574	0.89	-3.47129	0.89	-0.004011	0.89	-3.65241	0.89	0.114866	0.89	-3.34225	0.89	-0.005695	0.89	-3.39801	0.89	0.008197	0.89	-3.1232	0.89	0	0.89	-3.38259	0.89	0.071338	0.89	-3.29647	0.89	0.100478	0.89	-3.28447	0.89	0.038147	0.89	-3.31013
0.9	-0.002018	0.9	-5.12513	0.9	0.009324	0.9	-3.91841	0.9	-0.017647	0.9	-4.11765	0.9	0.103529	0.9	-3.77647	0.9	-0.008389	0.9	-3.83781	0.9	0.002732	0.9	-3.53552	0.9	0	0.9	-3.82085	0.9	0.067516	0.9	-3.72612	0.9	0.093301	0.9	-3.71292	0.9	0.038147	0.9	-3.74114
0.91	-0.006951	0.91	-5.8057	0.91	0.010619	0.91	-4.4649	0.91	-0.03366	0.91	-4.68628	0.91	0.091242	0.91	-4.30719	0.91	-0.003977	0.91	-4.37534	0.91	0.002732	0.91	-4.03947	0.91	0	0.91	-4.3565	0.91	0.054777	0.91	-4.25124	0.91	0.083732	0.91	-4.23658	0.91	0.021798	0.91	-4.26794
0.92	-0.018668	0.92	-6.65641	0.92	0.005828	0.92	-5.14802	0.92	-0.061765	0.92	-5.39706	0.92	0.070588	0.92	-4.97059	0.92	0.000559	0.92	-5.04726	0.92	0	0.92	-4.6694	0.92	0	0.92	-5.02606	0.92	0.048408	0.92	-4.90764	0.92	0.07177	0.92	-4.89115	0.92	0.021798	0.92	-4.92643
0.93	-0.003171	0.93	-7.75018	0.93	0.012654	0.93	-6.02631	0.93	-0.02521	0.93	-6.31092	0.93	0.081681	0.93	-5.82353	0.93	0.000559	0.93	-5.91115	0.93	0	0.93	-5.47931	0.93	0	0.93	-5.88692	0.93	0.042038	0.93	-5.75159	0.93	0.059809	0.93	-5.73274	0.93	0.021798	0.93	-5.77306
0.94	-0.018836	0.94	-9.20854	0.94	-0.005439	0.94	-7.19736	0.94	-0.048039	0.94	-7.52941	0.94	0.064314	0.94	-6.96078	0.94	0.000559	0.94	-7.06301	0.94	0	0.94	-6.5592	0.94	0	0.94	-7.03475	0.94	0.038217	0.94	-6.87686	0.94	0.055024	0.94	-6.85486	0.94	0.019074	0.94	-6.90191
0.95	0.018163	0.95	-11.2503	0.95	0.060606	0.95	-8.83683	0.95	-0.023529	0.95	-9.23529	0.95	0.044706	0.95	-8.55294	0.95	0.000559	0.95	-8.67562	0.95	0	0.95	-8.07104	0.95	0	0.95	-8.64169	0.95	0.030573	0.95	-8.45223	0.95	0.050239	0.95	-8.42584	0.95	0.008174	0.95	-8.48229
0.96	0.002018	0.96	-14.3128	0.96	0.041958	0.96	-11.296	0.96	-0.047059	0.96	-11.7941	0.96	0.08	0.96	-10.9412	0.96	0	0.96	-11.0945	0.96	0	0.96	-10.3388	0.96	0	0.96	-11.0521	0.96	0.015287	0.96	-10.8153	0.96	0.026316	0.96	-10.7823	0.96	0.002725	0.96	-10.8529
0.97	0.016145	0.97	-19.4171	0.97	0.02331	0.97	-15.3947	0.97	0.017647	0.97	-16.0588	0.97	0.063529	0.97	-14.9216	0.97	0	0.97	-15.126	0.97	0	0.97	-14.1184	0.97	0	0.97	-15.0695	0.97	0.008917	0.97	-14.7537	0.97	0.016746	0.97	-14.7097	0.97	0	0.97	-14.8038
0.98	0.008073	0.98	-29.6256	0.98	0.011655	0.98	-23.5921	0.98	0.008824	0.98	-24.5882	0.98	0.044706	0.98	-22.8824	0.98	0	0.98	-23.189	0.98	0	0.98	-21.6776	0.98	0	0.98	-23.1042	0.98	0.006369	0.98	-22.6306	0.98	0.011962	0.98	-22.5646	0.98	0	0.98	-22.7057
0.99	0.003027	0.99	-60.2513	0.99	0	0.99	-48.1841	0.99	0.008824	0.99	-50.1765	0.99	0.021176	0.99	-46.7647	0.99	0	0.99	-47.3781	0.99	0	0.99	-44.3552	0.99	0	0.99	-47.2085	0.99	0.002548	0.99	-46.2611	0.99	0.004785	0.99	-46.1292	0.99	0	0.99	-46.4114

## Sheet: Figure 5c, S4
				Rolling windows
Metric	Training/Validation Cohort	Testing Cohort	Feature intersection (pre-train)	-3	-2	-1	0	1	2	3	4	5	6
Count (% positive)	UCLA	UCLA	None	317 (54.57%)	331 (54.98%)	364 (54.12%)	425 (52.24%)	364 (57.14%)	287 (59.23%)	215 (61.40%)	131 (59.54%)	73 (63.01%)	38 (68.42%)
		CEDARS		1080 (53.06%)	1217 (53.16%)	1417 (52.29%)	1788 (51.62%)	1560 (56.47%)	1208 (62.09%)	871 (64.52%)	572 (63.46%)	373 (64.08%)	159 (61.64%)
		UCLA+CONTROL		797 (21.71%)	854 (21.31%)	996 (19.78%)	1199 (18.52%)	1138 (18.28%)	1061 (16.02%)	989 (13.35%)	905 (8.62%)	651 (7.07%)	561 (4.63%)
	CEDARS	CEDARS	None	224 (54.91%)	251 (56.57%)	291 (56.01%)	366 (54.64%)	317 (58.99%)	247 (64.78%)	180 (68.89%)	120 (67.50%)	82 (64.63%)	36 (52.78%)
		UCLA		1706 (53.46%)	1779 (53.29%)	1885 (53.21%)	2149 (51.79%)	1780 (56.97%)	1374 (60.84%)	1012 (61.07%)	652 (61.35%)	388 (60.57%)	181 (58.56%)
		UCLA+CONTROL		2595 (35.14%)	2706 (35.03%)	2867 (34.98%)	3213 (34.64%)	2844 (35.65%)	2438 (34.29%)	2076 (29.77%)	1716 (23.31%)	1452 (16.18%)	1245 (8.51%)
	UCLA+CEDARS	UCLA+CEDARS	None	537 (54.00%)	585 (53.33%)	645 (52.56%)	785 (52.74%)	674 (57.72%)	532 (62.59%)	401 (63.34%)	243 (62.14%)	148 (62.16%)	65 (55.38%)
		UCLA		318 (53.77%)	336 (53.57%)	366 (53.01%)	418 (52.87%)	349 (58.17%)	281 (62.63%)	217 (61.29%)	126 (57.94%)	78 (56.41%)	36 (47.22%)
		CEDARS		219 (54.34%)	249 (53.01%)	279 (51.97%)	367 (52.59%)	325 (57.23%)	251 (62.55%)	184 (65.76%)	117 (66.67%)	70 (68.57%)	29 (65.52%)
		UCLA+CEDARS+CONTROL		1241 (23.37%)	1330 (23.46%)	1466 (23.12%)	1711 (24.20%)	1600 (24.31%)	1458 (22.84%)	1327 (19.14%)	1169 (12.92%)	1074 (8.57%)	991 (3.63%)
	UCLA+CEDARS+CONTROL	UCLA+CEDARS+CONTROL	None	743 (38.22%)	781 (38.80%)	851 (38.78%)	991 (38.75%)	877 (41.39%)	712 (42.70%)	579 (38.86%)	456 (33.77%)	362 (24.59%)	284 (14.08%)
		UCLA		351 (51.28%)	361 (51.25%)	371 (51.48%)	429 (50.82%)	358 (55.87%)	273 (61.17%)	201 (60.20%)	131 (68.70%)	69 (68.12%)	31 (74.19%)
		CEDARS		208 (50.00%)	230 (51.30%)	276 (50.36%)	340 (48.82%)	297 (54.88%)	217 (63.13%)	156 (66.67%)	103 (62.14%)	71 (59.15%)	31 (54.84%)
	UCLA	UCLA	Intersection of all	326 (55.21%)	336 (54.46%)	363 (54.27%)	430 (52.56%)	364 (57.97%)	281 (62.99%)	211 (63.98%)	129 (62.02%)	77 (62.34%)	33 (63.64%)
		CEDARS		1086 (53.13%)	1223 (53.15%)	1419 (52.29%)	1790 (51.62%)	1561 (56.50%)	1209 (62.12%)	872 (64.56%)	573 (63.53%)	374 (64.17%)	160 (61.88%)
		UCLA+CONTROL		898 (20.04%)	943 (19.41%)	1060 (18.58%)	1257 (17.98%)	1191 (17.72%)	1108 (15.97%)	1038 (13.01%)	956 (8.37%)	904 (5.31%)	668 (3.14%)
	UCLA	UCLA	Intersection of UCLA+CEDARS	317 (54.57%)	331 (54.98%)	364 (54.12%)	425 (52.24%)	364 (57.14%)	287 (59.23%)	215 (61.40%)	131 (59.54%)	73 (63.01%)	38 (68.42%)
		CEDARS		1080 (53.06%)	1217 (53.16%)	1417 (52.29%)	1788 (51.62%)	1560 (56.47%)	1208 (62.09%)	871 (64.52%)	572 (63.46%)	373 (64.08%)	159 (61.64%)
	CEDARS	CEDARS	Intersection of all	224 (54.91%)	251 (56.57%)	291 (56.01%)	366 (54.64%)	317 (58.99%)	247 (64.78%)	180 (68.89%)	120 (67.50%)	82 (64.63%)	36 (52.78%)
		UCLA		1706 (53.46%)	1779 (53.29%)	1885 (53.21%)	2149 (51.79%)	1780 (56.97%)	1374 (60.84%)	1012 (61.07%)	652 (61.35%)	388 (60.57%)	181 (58.56%)
		UCLA+CONTROL		2595 (35.14%)	2706 (35.03%)	2867 (34.98%)	3213 (34.64%)	2844 (35.65%)	2438 (34.29%)	2076 (29.77%)	1716 (23.31%)	1452 (16.18%)	1245 (8.51%)
	CEDARS	CEDARS	Intersection of UCLA+CEDARS	224 (54.91%)	251 (56.57%)	291 (56.01%)	366 (54.64%)	317 (58.99%)	247 (64.78%)	180 (68.89%)	120 (67.50%)	82 (64.63%)	36 (52.78%)
		UCLA		1706 (53.46%)	1779 (53.29%)	1885 (53.21%)	2149 (51.79%)	1780 (56.97%)	1374 (60.84%)	1012 (61.07%)	652 (61.35%)	388 (60.57%)	181 (58.56%)
	UCLA+CEDARS	UCLA+CEDARS	Intersection of all	528 (51.33%)	566 (52.30%)	636 (52.20%)	781 (51.73%)	658 (56.53%)	495 (59.80%)	354 (61.58%)	233 (64.81%)	146 (66.44%)	68 (66.18%)
		UCLA		310 (52.58%)	324 (53.70%)	348 (54.60%)	411 (53.28%)	338 (59.76%)	254 (61.42%)	188 (63.83%)	127 (68.50%)	77 (74.03%)	43 (67.44%)
		CEDARS		218 (49.54%)	242 (50.41%)	288 (49.31%)	370 (50.00%)	320 (53.12%)	241 (58.09%)	166 (59.04%)	106 (60.38%)	69 (57.97%)	25 (64.00%)
		UCLA+CEDARS+CONTROL		1156 (23.44%)	1241 (23.85%)	1381 (24.04%)	1648 (24.51%)	1525 (24.39%)	1362 (21.73%)	1221 (17.85%)	1100 (13.73%)	1013 (9.58%)	935 (4.81%)
	UCLA+CEDARS	UCLA+CEDARS	Intersection of UCLA+CEDARS	537 (54.00%)	585 (53.33%)	645 (52.56%)	785 (52.74%)	674 (57.72%)	532 (62.59%)	401 (63.34%)	243 (62.14%)	148 (62.16%)	65 (55.38%)
		UCLA		318 (53.77%)	336 (53.57%)	366 (53.01%)	418 (52.87%)	349 (58.17%)	281 (62.63%)	217 (61.29%)	126 (57.94%)	78 (56.41%)	36 (47.22%)
		CEDARS		219 (54.34%)	249 (53.01%)	279 (51.97%)	367 (52.59%)	325 (57.23%)	251 (62.55%)	184 (65.76%)	117 (66.67%)	70 (68.57%)	29 (65.52%)
	UCLA+CEDARS+CONTROL	UCLA+CEDARS+CONTROL	Intersection of all	743 (38.22%)	781 (38.80%)	851 (38.78%)	991 (38.75%)	877 (41.39%)	712 (42.70%)	579 (38.86%)	456 (33.77%)	362 (24.59%)	284 (14.08%)
		UCLA		351 (51.28%)	361 (51.25%)	371 (51.48%)	429 (50.82%)	358 (55.87%)	273 (61.17%)	201 (60.20%)	131 (68.70%)	69 (68.12%)	31 (74.19%)
		CEDARS		208 (50.00%)	230 (51.30%)	276 (50.36%)	340 (48.82%)	297 (54.88%)	217 (63.13%)	156 (66.67%)	103 (62.14%)	71 (59.15%)	31 (54.84%)
AUROC	UCLA	UCLA	None	0.69 (0.63-0.75)	0.71 (0.66-0.77)	0.78 (0.73-0.82)	0.84 (0.80-0.87)	0.89 (0.86-0.92)	0.89 (0.85-0.92)	0.86 (0.81-0.91)	0.87 (0.80-0.93)	0.86 (0.77-0.94)	0.91 (0.78-1.00)
		CEDARS		0.61 (0.58-0.65)	0.60 (0.57-0.63)	0.61 (0.59-0.64)	0.63 (0.61-0.66)	0.61 (0.59-0.64)	0.60 (0.57-0.63)	0.59 (0.55-0.63)	0.59 (0.54-0.63)	0.60 (0.54-0.66)	0.59 (0.50-0.68)
		UCLA+CONTROL		0.64 (0.59-0.68)	0.64 (0.59-0.68)	0.67 (0.63-0.72)	0.70 (0.66-0.74)	0.73 (0.69-0.77)	0.71 (0.66-0.75)	0.69 (0.63-0.74)	0.66 (0.59-0.73)	0.68 (0.58-0.77)	0.66 (0.54-0.77)
	CEDARS	CEDARS	None	0.72 (0.65-0.79)	0.71 (0.65-0.77)	0.75 (0.69-0.80)	0.78 (0.73-0.83)	0.77 (0.72-0.82)	0.75 (0.69-0.81)	0.75 (0.67-0.82)	0.74 (0.64-0.83)	0.73 (0.59-0.84)	0.71 (0.53-0.87)
		UCLA		0.56 (0.54-0.59)	0.57 (0.54-0.59)	0.57 (0.54-0.60)	0.58 (0.56-0.61)	0.61 (0.58-0.64)	0.63 (0.60-0.66)	0.65 (0.62-0.69)	0.65 (0.61-0.70)	0.63 (0.58-0.69)	0.64 (0.56-0.73)
		UCLA+CONTROL		0.51 (0.48-0.53)	0.51 (0.49-0.53)	0.51 (0.49-0.54)	0.53 (0.51-0.55)	0.48 (0.46-0.50)	0.47 (0.44-0.49)	0.46 (0.43-0.49)	0.44 (0.41-0.46)	0.42 (0.38-0.46)	0.38 (0.33-0.43)
	UCLA+CEDARS	UCLA+CEDARS	None	0.75 (0.72-0.79)	0.77 (0.74-0.81)	0.80 (0.76-0.83)	0.83 (0.80-0.86)	0.83 (0.80-0.86)	0.83 (0.80-0.87)	0.85 (0.81-0.88)	0.85 (0.80-0.90)	0.88 (0.83-0.93)	0.92 (0.84-0.97)
		UCLA		0.76 (0.71-0.81)	0.80 (0.75-0.84)	0.82 (0.78-0.87)	0.86 (0.83-0.89)	0.87 (0.83-0.90)	0.88 (0.84-0.92)	0.88 (0.84-0.93)	0.89 (0.83-0.94)	0.92 (0.85-0.97)	0.93 (0.84-1.00)
		CEDARS		0.75 (0.69-0.81)	0.74 (0.68-0.80)	0.76 (0.70-0.81)	0.79 (0.74-0.83)	0.79 (0.74-0.83)	0.77 (0.70-0.83)	0.79 (0.72-0.86)	0.78 (0.68-0.86)	0.81 (0.70-0.91)	0.90 (0.77-1.00)
		UCLA+CEDARS+CONTROL		0.68 (0.64-0.71)	0.69 (0.65-0.72)	0.70 (0.66-0.73)	0.71 (0.68-0.74)	0.71 (0.69-0.74)	0.70 (0.66-0.73)	0.68 (0.65-0.72)	0.66 (0.62-0.71)	0.68 (0.62-0.74)	0.70 (0.61-0.78)
	UCLA+CEDARS+CONTROL	UCLA+CEDARS+CONTROL	None	0.84 (0.81-0.87)	0.84 (0.82-0.87)	0.86 (0.84-0.88)	0.88 (0.86-0.90)	0.90 (0.88-0.92)	0.91 (0.89-0.93)	0.93 (0.91-0.95)	0.95 (0.93-0.97)	0.95 (0.93-0.97)	0.98 (0.96-0.99)
		UCLA		0.73 (0.67-0.78)	0.75 (0.69-0.79)	0.77 (0.72-0.82)	0.81 (0.77-0.85)	0.85 (0.81-0.88)	0.85 (0.80-0.89)	0.87 (0.82-0.91)	0.89 (0.82-0.94)	0.83 (0.72-0.91)	0.86 (0.71-0.96)
		CEDARS		0.80 (0.74-0.85)	0.78 (0.72-0.83)	0.80 (0.75-0.85)	0.82 (0.77-0.86)	0.80 (0.75-0.85)	0.76 (0.69-0.82)	0.77 (0.69-0.84)	0.74 (0.64-0.82)	0.70 (0.58-0.81)	0.69 (0.48-0.87)
	UCLA	UCLA	Intersection of all	0.73 (0.68-0.79)	0.74 (0.69-0.79)	0.76 (0.72-0.81)	0.83 (0.79-0.87)	0.90 (0.86-0.93)	0.88 (0.84-0.92)	0.89 (0.84-0.93)	0.91 (0.86-0.95)	0.94 (0.88-0.98)	0.97 (0.90-1.00)
		CEDARS		0.53 (0.50-0.56)	0.56 (0.53-0.59)	0.57 (0.54-0.59)	0.57 (0.54-0.60)	0.57 (0.54-0.60)	0.55 (0.52-0.58)	0.56 (0.52-0.60)	0.56 (0.51-0.61)	0.61 (0.55-0.67)	0.67 (0.58-0.76)
		UCLA+CONTROL		0.67 (0.62-0.71)	0.67 (0.63-0.72)	0.68 (0.64-0.72)	0.71 (0.67-0.74)	0.73 (0.69-0.77)	0.71 (0.66-0.75)	0.71 (0.66-0.76)	0.71 (0.65-0.76)	0.76 (0.69-0.82)	0.73 (0.61-0.83)
	UCLA	UCLA	Intersection of UCLA+CEDARS	0.70 (0.64-0.76)	0.72 (0.67-0.78)	0.77 (0.72-0.82)	0.84 (0.80-0.87)	0.89 (0.86-0.92)	0.89 (0.85-0.92)	0.88 (0.84-0.92)	0.85 (0.78-0.91)	0.87 (0.77-0.94)	0.91 (0.76-1.00)
		CEDARS		0.55 (0.52-0.59)	0.56 (0.52-0.59)	0.58 (0.55-0.61)	0.60 (0.57-0.63)	0.57 (0.55-0.60)	0.55 (0.52-0.59)	0.56 (0.52-0.60)	0.55 (0.50-0.60)	0.58 (0.52-0.64)	0.57 (0.49-0.67)
	CEDARS	CEDARS	Intersection of all	0.73 (0.66-0.79)	0.71 (0.64-0.77)	0.75 (0.69-0.81)	0.79 (0.74-0.83)	0.76 (0.71-0.82)	0.72 (0.66-0.79)	0.73 (0.64-0.80)	0.71 (0.61-0.81)	0.70 (0.57-0.82)	0.76 (0.58-0.90)
		UCLA		0.58 (0.55-0.60)	0.58 (0.55-0.60)	0.58 (0.55-0.60)	0.59 (0.57-0.62)	0.63 (0.60-0.65)	0.63 (0.60-0.66)	0.67 (0.64-0.70)	0.66 (0.62-0.70)	0.64 (0.59-0.70)	0.68 (0.60-0.76)
		UCLA+CONTROL		0.53 (0.50-0.55)	0.53 (0.51-0.55)	0.53 (0.51-0.55)	0.55 (0.53-0.57)	0.52 (0.50-0.54)	0.50 (0.48-0.53)	0.50 (0.48-0.52)	0.48 (0.44-0.51)	0.45 (0.42-0.49)	0.44 (0.39-0.49)
	CEDARS	CEDARS	Intersection of UCLA+CEDARS	0.73 (0.66-0.79)	0.71 (0.64-0.77)	0.75 (0.69-0.80)	0.77 (0.72-0.82)	0.75 (0.70-0.80)	0.70 (0.64-0.77)	0.69 (0.61-0.77)	0.67 (0.57-0.77)	0.68 (0.54-0.80)	0.72 (0.54-0.88)
		UCLA		0.59 (0.56-0.62)	0.58 (0.55-0.61)	0.59 (0.56-0.61)	0.61 (0.58-0.63)	0.62 (0.59-0.64)	0.61 (0.58-0.64)	0.64 (0.61-0.67)	0.63 (0.58-0.67)	0.64 (0.58-0.69)	0.61 (0.53-0.69)
	UCLA+CEDARS	UCLA+CEDARS	Intersection of all	0.70 (0.66-0.74)	0.73 (0.69-0.77)	0.76 (0.72-0.80)	0.79 (0.75-0.82)	0.83 (0.79-0.85)	0.80 (0.76-0.84)	0.80 (0.75-0.84)	0.78 (0.72-0.83)	0.77 (0.69-0.84)	0.87 (0.78-0.94)
		UCLA		0.72 (0.67-0.77)	0.77 (0.72-0.82)	0.79 (0.75-0.83)	0.84 (0.80-0.87)	0.89 (0.86-0.92)	0.88 (0.84-0.92)	0.87 (0.81-0.91)	0.80 (0.72-0.87)	0.84 (0.75-0.92)	0.90 (0.80-0.97)
		CEDARS		0.67 (0.59-0.74)	0.67 (0.61-0.74)	0.72 (0.67-0.78)	0.72 (0.67-0.77)	0.74 (0.69-0.79)	0.69 (0.62-0.76)	0.71 (0.62-0.79)	0.74 (0.64-0.83)	0.69 (0.55-0.82)	0.80 (0.60-0.95)
		UCLA+CEDARS+CONTROL		0.66 (0.63-0.70)	0.68 (0.65-0.72)	0.70 (0.66-0.73)	0.70 (0.67-0.73)	0.70 (0.67-0.73)	0.68 (0.64-0.71)	0.68 (0.64-0.71)	0.66 (0.61-0.71)	0.65 (0.60-0.71)	0.66 (0.56-0.75)
	UCLA+CEDARS	UCLA+CEDARS	Intersection of UCLA+CEDARS	0.73 (0.69-0.78)	0.75 (0.72-0.79)	0.77 (0.74-0.81)	0.82 (0.79-0.85)	0.82 (0.78-0.85)	0.82 (0.78-0.85)	0.82 (0.79-0.86)	0.80 (0.75-0.85)	0.85 (0.79-0.90)	0.90 (0.82-0.96)
		UCLA		0.74 (0.69-0.79)	0.78 (0.73-0.83)	0.80 (0.76-0.85)	0.85 (0.82-0.89)	0.86 (0.82-0.90)	0.87 (0.83-0.91)	0.87 (0.82-0.91)	0.84 (0.77-0.90)	0.90 (0.83-0.96)	0.91 (0.80-1.00)
		CEDARS		0.72 (0.66-0.79)	0.73 (0.66-0.78)	0.73 (0.67-0.79)	0.78 (0.73-0.82)	0.76 (0.71-0.81)	0.74 (0.68-0.80)	0.75 (0.67-0.82)	0.74 (0.64-0.82)	0.77 (0.66-0.88)	0.89 (0.74-0.98)
	UCLA+CEDARS+CONTROL	UCLA+CEDARS+CONTROL	Intersection of all	0.81 (0.77-0.84)	0.81 (0.78-0.84)	0.82 (0.80-0.85)	0.85 (0.82-0.87)	0.87 (0.85-0.89)	0.89 (0.87-0.91)	0.91 (0.88-0.93)	0.91 (0.89-0.94)	0.92 (0.90-0.95)	0.95 (0.92-0.97)
		UCLA		0.69 (0.63-0.75)	0.70 (0.64-0.75)	0.72 (0.66-0.77)	0.77 (0.72-0.81)	0.82 (0.77-0.86)	0.82 (0.77-0.87)	0.82 (0.75-0.87)	0.81 (0.73-0.87)	0.77 (0.65-0.87)	0.81 (0.60-0.97)
		CEDARS		0.75 (0.68-0.80)	0.74 (0.67-0.79)	0.77 (0.71-0.82)	0.80 (0.74-0.84)	0.78 (0.73-0.83)	0.76 (0.70-0.82)	0.76 (0.68-0.83)	0.71 (0.61-0.81)	0.70 (0.57-0.81)	0.62 (0.41-0.81)
PRAUC	UCLA	UCLA	None	0.73 (0.65-0.79)	0.75 (0.69-0.81)	0.82 (0.77-0.86)	0.86 (0.82-0.89)	0.92 (0.89-0.95)	0.92 (0.89-0.95)	0.91 (0.87-0.95)	0.91 (0.85-0.95)	0.92 (0.86-0.97)	0.96 (0.88-1.00)
		CEDARS		0.63 (0.59-0.67)	0.62 (0.58-0.66)	0.62 (0.58-0.65)	0.64 (0.60-0.67)	0.67 (0.63-0.70)	0.71 (0.67-0.74)	0.72 (0.68-0.76)	0.72 (0.67-0.77)	0.74 (0.69-0.79)	0.69 (0.60-0.78)
		UCLA+CONTROL		0.32 (0.26-0.38)	0.33 (0.27-0.39)	0.38 (0.31-0.44)	0.38 (0.32-0.44)	0.43 (0.36-0.49)	0.36 (0.29-0.43)	0.30 (0.23-0.38)	0.20 (0.13-0.28)	0.18 (0.11-0.27)	0.11 (0.06-0.21)
	CEDARS	CEDARS	None	0.76 (0.67-0.84)	0.76 (0.68-0.83)	0.79 (0.72-0.85)	0.81 (0.76-0.86)	0.84 (0.79-0.89)	0.86 (0.80-0.90)	0.87 (0.81-0.92)	0.86 (0.78-0.92)	0.82 (0.72-0.92)	0.76 (0.56-0.91)
		UCLA		0.60 (0.57-0.64)	0.61 (0.58-0.65)	0.61 (0.58-0.64)	0.60 (0.57-0.63)	0.67 (0.63-0.70)	0.72 (0.69-0.75)	0.73 (0.69-0.78)	0.73 (0.68-0.78)	0.71 (0.64-0.78)	0.71 (0.61-0.80)
		UCLA+CONTROL		0.35 (0.33-0.38)	0.36 (0.33-0.39)	0.36 (0.33-0.38)	0.36 (0.34-0.39)	0.33 (0.31-0.35)	0.31 (0.29-0.33)	0.26 (0.24-0.28)	0.20 (0.18-0.22)	0.13 (0.11-0.15)	0.07 (0.05-0.08)
	UCLA+CEDARS	UCLA+CEDARS	None	0.79 (0.74-0.83)	0.81 (0.76-0.85)	0.82 (0.78-0.86)	0.85 (0.82-0.88)	0.88 (0.85-0.91)	0.90 (0.87-0.92)	0.91 (0.88-0.94)	0.91 (0.87-0.94)	0.93 (0.90-0.96)	0.94 (0.87-0.98)
		UCLA		0.80 (0.74-0.85)	0.83 (0.78-0.88)	0.85 (0.80-0.89)	0.88 (0.84-0.91)	0.91 (0.88-0.94)	0.93 (0.90-0.96)	0.93 (0.90-0.96)	0.93 (0.88-0.97)	0.95 (0.90-0.98)	0.94 (0.84-1.00)
		CEDARS		0.79 (0.71-0.86)	0.78 (0.72-0.85)	0.78 (0.71-0.84)	0.81 (0.75-0.86)	0.84 (0.78-0.88)	0.84 (0.78-0.89)	0.87 (0.80-0.92)	0.88 (0.81-0.93)	0.91 (0.84-0.97)	0.95 (0.88-1.00)
		UCLA+CEDARS+CONTROL		0.38 (0.33-0.44)	0.39 (0.34-0.44)	0.40 (0.35-0.45)	0.44 (0.39-0.49)	0.46 (0.41-0.52)	0.42 (0.37-0.47)	0.34 (0.29-0.39)	0.22 (0.17-0.27)	0.19 (0.13-0.25)	0.12 (0.05-0.22)
	UCLA+CEDARS+CONTROL	UCLA+CEDARS+CONTROL	None	0.77 (0.72-0.82)	0.79 (0.74-0.83)	0.80 (0.76-0.84)	0.83 (0.79-0.86)	0.87 (0.84-0.90)	0.88 (0.85-0.91)	0.90 (0.87-0.93)	0.91 (0.87-0.94)	0.87 (0.81-0.92)	0.88 (0.79-0.95)
		UCLA		0.77 (0.71-0.83)	0.79 (0.73-0.84)	0.81 (0.76-0.86)	0.84 (0.79-0.88)	0.90 (0.87-0.93)	0.91 (0.88-0.94)	0.92 (0.89-0.95)	0.95 (0.92-0.98)	0.93 (0.88-0.97)	0.96 (0.89-0.99)
		CEDARS		0.80 (0.71-0.87)	0.80 (0.72-0.87)	0.81 (0.73-0.87)	0.81 (0.75-0.87)	0.84 (0.79-0.89)	0.85 (0.78-0.90)	0.89 (0.83-0.93)	0.85 (0.76-0.91)	0.81 (0.70-0.90)	0.76 (0.57-0.91)
	UCLA	UCLA	Intersection of all	0.77 (0.70-0.83)	0.77 (0.70-0.83)	0.78 (0.72-0.84)	0.84 (0.79-0.88)	0.92 (0.88-0.95)	0.93 (0.89-0.96)	0.93 (0.90-0.96)	0.95 (0.91-0.97)	0.97 (0.93-0.99)	0.98 (0.95-1.00)
		CEDARS		0.57 (0.53-0.61)	0.59 (0.55-0.63)	0.59 (0.56-0.63)	0.59 (0.56-0.63)	0.64 (0.61-0.68)	0.68 (0.64-0.72)	0.71 (0.67-0.75)	0.69 (0.64-0.75)	0.74 (0.67-0.80)	0.77 (0.67-0.86)
		UCLA+CONTROL		0.33 (0.26-0.39)	0.32 (0.26-0.38)	0.32 (0.27-0.38)	0.34 (0.29-0.39)	0.36 (0.30-0.42)	0.33 (0.27-0.40)	0.32 (0.25-0.40)	0.18 (0.12-0.24)	0.17 (0.10-0.25)	0.14 (0.04-0.28)
	UCLA	UCLA	Intersection of UCLA+CEDARS	0.72 (0.65-0.79)	0.75 (0.69-0.81)	0.81 (0.76-0.86)	0.85 (0.80-0.90)	0.91 (0.87-0.94)	0.92 (0.89-0.95)	0.93 (0.89-0.96)	0.89 (0.81-0.94)	0.92 (0.84-0.97)	0.95 (0.85-1.00)
		CEDARS		0.59 (0.56-0.64)	0.59 (0.55-0.63)	0.60 (0.56-0.64)	0.61 (0.58-0.65)	0.64 (0.61-0.68)	0.68 (0.64-0.72)	0.71 (0.67-0.75)	0.70 (0.65-0.75)	0.73 (0.67-0.79)	0.68 (0.59-0.78)
	CEDARS	CEDARS	Intersection of all	0.77 (0.68-0.84)	0.76 (0.69-0.83)	0.79 (0.72-0.86)	0.82 (0.77-0.87)	0.83 (0.77-0.88)	0.82 (0.75-0.88)	0.83 (0.75-0.90)	0.82 (0.72-0.91)	0.78 (0.64-0.90)	0.79 (0.59-0.93)
		UCLA		0.62 (0.59-0.65)	0.62 (0.58-0.65)	0.61 (0.57-0.64)	0.60 (0.57-0.64)	0.69 (0.65-0.72)	0.73 (0.69-0.76)	0.76 (0.72-0.79)	0.75 (0.70-0.79)	0.74 (0.68-0.80)	0.75 (0.65-0.84)
		UCLA+CONTROL		0.36 (0.34-0.39)	0.37 (0.34-0.39)	0.36 (0.34-0.39)	0.36 (0.34-0.38)	0.35 (0.33-0.37)	0.33 (0.30-0.35)	0.28 (0.26-0.31)	0.21 (0.19-0.23)	0.14 (0.12-0.16)	0.07 (0.06-0.09)
	CEDARS	CEDARS	Intersection of UCLA+CEDARS	0.78 (0.69-0.84)	0.78 (0.71-0.84)	0.80 (0.74-0.86)	0.81 (0.76-0.86)	0.82 (0.76-0.87)	0.82 (0.76-0.87)	0.83 (0.76-0.89)	0.81 (0.71-0.89)	0.78 (0.66-0.89)	0.75 (0.51-0.91)
		UCLA		0.62 (0.58-0.65)	0.62 (0.58-0.65)	0.62 (0.59-0.65)	0.63 (0.60-0.66)	0.68 (0.65-0.71)	0.71 (0.68-0.75)	0.75 (0.71-0.78)	0.74 (0.70-0.79)	0.73 (0.67-0.80)	0.72 (0.62-0.80)
	UCLA+CEDARS	UCLA+CEDARS	Intersection of all	0.73 (0.67-0.78)	0.77 (0.73-0.82)	0.81 (0.77-0.84)	0.82 (0.78-0.85)	0.87 (0.84-0.90)	0.86 (0.83-0.89)	0.87 (0.83-0.91)	0.87 (0.82-0.91)	0.87 (0.80-0.92)	0.94 (0.88-0.98)
		UCLA		0.76 (0.70-0.82)	0.82 (0.77-0.87)	0.85 (0.81-0.89)	0.87 (0.83-0.90)	0.93 (0.90-0.95)	0.92 (0.88-0.95)	0.93 (0.89-0.95)	0.91 (0.85-0.95)	0.94 (0.90-0.98)	0.96 (0.90-0.99)
		CEDARS		0.67 (0.57-0.76)	0.70 (0.61-0.77)	0.74 (0.66-0.80)	0.75 (0.68-0.81)	0.78 (0.72-0.84)	0.76 (0.68-0.83)	0.78 (0.70-0.86)	0.81 (0.70-0.89)	0.73 (0.57-0.87)	0.90 (0.76-0.98)
		UCLA+CEDARS+CONTROL		0.34 (0.29-0.39)	0.38 (0.33-0.43)	0.41 (0.36-0.46)	0.41 (0.36-0.46)	0.43 (0.38-0.48)	0.38 (0.32-0.43)	0.34 (0.28-0.40)	0.26 (0.20-0.32)	0.18 (0.13-0.24)	0.14 (0.07-0.23)
	UCLA+CEDARS	UCLA+CEDARS	Intersection of UCLA+CEDARS	0.77 (0.72-0.81)	0.79 (0.75-0.83)	0.80 (0.76-0.84)	0.84 (0.80-0.87)	0.87 (0.84-0.90)	0.89 (0.86-0.92)	0.90 (0.86-0.92)	0.87 (0.81-0.91)	0.92 (0.87-0.95)	0.94 (0.88-0.98)
		UCLA		0.78 (0.72-0.83)	0.81 (0.76-0.86)	0.83 (0.78-0.88)	0.87 (0.83-0.91)	0.90 (0.87-0.93)	0.93 (0.90-0.95)	0.93 (0.89-0.95)	0.89 (0.82-0.94)	0.93 (0.88-0.97)	0.93 (0.82-1.00)
		CEDARS		0.77 (0.69-0.84)	0.77 (0.69-0.83)	0.76 (0.69-0.83)	0.80 (0.74-0.85)	0.82 (0.76-0.87)	0.82 (0.75-0.88)	0.84 (0.77-0.90)	0.84 (0.75-0.92)	0.89 (0.81-0.96)	0.94 (0.85-0.99)
	UCLA+CEDARS+CONTROL	UCLA+CEDARS+CONTROL	Intersection of all	0.73 (0.68-0.78)	0.73 (0.68-0.78)	0.75 (0.70-0.79)	0.78 (0.73-0.82)	0.84 (0.80-0.87)	0.86 (0.82-0.89)	0.86 (0.81-0.89)	0.83 (0.76-0.88)	0.78 (0.69-0.85)	0.74 (0.58-0.86)
		UCLA		0.74 (0.68-0.80)	0.74 (0.67-0.79)	0.75 (0.69-0.81)	0.79 (0.74-0.84)	0.87 (0.83-0.90)	0.89 (0.86-0.93)	0.89 (0.85-0.93)	0.91 (0.86-0.95)	0.89 (0.81-0.95)	0.93 (0.81-0.99)
		CEDARS		0.76 (0.67-0.83)	0.75 (0.67-0.83)	0.77 (0.69-0.83)	0.79 (0.72-0.85)	0.82 (0.76-0.87)	0.85 (0.79-0.90)	0.87 (0.81-0.93)	0.82 (0.72-0.90)	0.79 (0.66-0.89)	0.73 (0.50-0.90)
BRIER	UCLA	UCLA	None	0.23 (0.20-0.25)	0.22 (0.20-0.24)	0.19 (0.17-0.22)	0.17 (0.15-0.19)	0.13 (0.11-0.15)	0.14 (0.12-0.16)	0.15 (0.13-0.18)	0.16 (0.12-0.19)	0.16 (0.11-0.21)	0.15 (0.09-0.22)
		CEDARS		0.25 (0.24-0.26)	0.25 (0.24-0.26)	0.25 (0.24-0.25)	0.24 (0.24-0.25)	0.25 (0.25-0.26)	0.26 (0.26-0.27)	0.27 (0.26-0.28)	0.28 (0.26-0.29)	0.28 (0.27-0.29)	0.28 (0.25-0.30)
		UCLA+CONTROL		0.31 (0.29-0.33)	0.30 (0.29-0.32)	0.29 (0.28-0.31)	0.28 (0.26-0.29)	0.30 (0.28-0.32)	0.31 (0.29-0.33)	0.31 (0.30-0.33)	0.30 (0.29-0.32)	0.31 (0.29-0.33)	0.30 (0.28-0.32)
	CEDARS	CEDARS	None	0.21 (0.19-0.23)	0.22 (0.20-0.24)	0.20 (0.19-0.22)	0.19 (0.18-0.21)	0.20 (0.18-0.22)	0.20 (0.19-0.22)	0.21 (0.19-0.23)	0.21 (0.19-0.24)	0.21 (0.19-0.25)	0.21 (0.17-0.26)
		UCLA		0.25 (0.24-0.26)	0.25 (0.24-0.26)	0.25 (0.24-0.26)	0.25 (0.24-0.25)	0.24 (0.23-0.24)	0.23 (0.22-0.24)	0.23 (0.22-0.23)	0.23 (0.22-0.23)	0.23 (0.22-0.24)	0.23 (0.21-0.25)
		UCLA+CONTROL		0.29 (0.29-0.30)	0.29 (0.29-0.30)	0.29 (0.29-0.30)	0.29 (0.28-0.29)	0.30 (0.29-0.31)	0.30 (0.30-0.31)	0.31 (0.31-0.32)	0.33 (0.33-0.34)	0.35 (0.34-0.36)	0.37 (0.36-0.38)
	UCLA+CEDARS	UCLA+CEDARS	None	0.20 (0.18-0.22)	0.19 (0.18-0.21)	0.18 (0.17-0.20)	0.17 (0.15-0.18)	0.17 (0.15-0.18)	0.17 (0.15-0.19)	0.16 (0.15-0.18)	0.17 (0.14-0.19)	0.15 (0.12-0.18)	0.13 (0.10-0.17)
		UCLA		0.20 (0.18-0.23)	0.19 (0.16-0.21)	0.17 (0.15-0.19)	0.15 (0.13-0.17)	0.15 (0.13-0.17)	0.15 (0.12-0.17)	0.14 (0.11-0.17)	0.14 (0.10-0.17)	0.12 (0.08-0.16)	0.11 (0.07-0.16)
		CEDARS		0.20 (0.18-0.22)	0.21 (0.18-0.23)	0.20 (0.18-0.22)	0.19 (0.17-0.20)	0.19 (0.17-0.21)	0.19 (0.17-0.22)	0.19 (0.16-0.21)	0.20 (0.16-0.23)	0.18 (0.14-0.23)	0.16 (0.11-0.22)
		UCLA+CEDARS+CONTROL		0.29 (0.28-0.31)	0.29 (0.28-0.31)	0.28 (0.27-0.29)	0.27 (0.26-0.28)	0.26 (0.25-0.28)	0.27 (0.26-0.29)	0.28 (0.27-0.30)	0.29 (0.28-0.31)	0.30 (0.28-0.31)	0.30 (0.29-0.32)
	UCLA+CEDARS+CONTROL	UCLA+CEDARS+CONTROL	None	0.16 (0.14-0.18)	0.16 (0.14-0.17)	0.15 (0.13-0.16)	0.14 (0.13-0.15)	0.13 (0.11-0.14)	0.13 (0.11-0.14)	0.11 (0.09-0.12)	0.09 (0.08-0.11)	0.08 (0.07-0.10)	0.04 (0.03-0.06)
		UCLA		0.22 (0.19-0.25)	0.21 (0.19-0.24)	0.20 (0.17-0.22)	0.18 (0.16-0.20)	0.16 (0.14-0.18)	0.16 (0.13-0.18)	0.15 (0.12-0.17)	0.14 (0.11-0.18)	0.17 (0.12-0.22)	0.14 (0.08-0.21)
		CEDARS		0.18 (0.16-0.21)	0.19 (0.17-0.22)	0.18 (0.16-0.20)	0.17 (0.15-0.19)	0.18 (0.16-0.21)	0.21 (0.18-0.24)	0.21 (0.17-0.24)	0.22 (0.18-0.27)	0.24 (0.19-0.29)	0.22 (0.16-0.28)
	UCLA	UCLA	Intersection of all	0.22 (0.19-0.24)	0.22 (0.19-0.24)	0.20 (0.18-0.23)	0.17 (0.15-0.20)	0.13 (0.11-0.15)	0.14 (0.11-0.17)	0.14 (0.11-0.17)	0.13 (0.10-0.16)	0.11 (0.08-0.15)	0.11 (0.05-0.17)
		CEDARS		0.29 (0.28-0.31)	0.28 (0.27-0.30)	0.28 (0.27-0.30)	0.29 (0.28-0.30)	0.27 (0.26-0.29)	0.26 (0.25-0.28)	0.25 (0.23-0.26)	0.25 (0.23-0.27)	0.23 (0.21-0.25)	0.22 (0.18-0.26)
		UCLA+CONTROL		0.30 (0.28-0.32)	0.30 (0.28-0.31)	0.29 (0.28-0.31)	0.28 (0.27-0.30)	0.31 (0.29-0.32)	0.32 (0.30-0.34)	0.32 (0.30-0.34)	0.32 (0.30-0.34)	0.31 (0.29-0.33)	0.30 (0.28-0.32)
	UCLA	UCLA	Intersection of UCLA+CEDARS	0.25 (0.21-0.28)	0.23 (0.20-0.26)	0.21 (0.18-0.24)	0.17 (0.15-0.20)	0.13 (0.11-0.16)	0.14 (0.11-0.16)	0.14 (0.11-0.17)	0.17 (0.12-0.21)	0.16 (0.10-0.22)	0.16 (0.09-0.24)
		CEDARS		0.34 (0.32-0.37)	0.34 (0.32-0.36)	0.34 (0.32-0.36)	0.34 (0.32-0.36)	0.34 (0.32-0.36)	0.32 (0.29-0.34)	0.30 (0.28-0.33)	0.31 (0.27-0.34)	0.29 (0.26-0.33)	0.29 (0.23-0.35)
	CEDARS	CEDARS	Intersection of all	0.21 (0.19-0.23)	0.22 (0.20-0.23)	0.20 (0.19-0.22)	0.20 (0.18-0.21)	0.20 (0.19-0.22)	0.21 (0.20-0.23)	0.22 (0.20-0.24)	0.22 (0.20-0.24)	0.22 (0.20-0.25)	0.21 (0.18-0.25)
		UCLA		0.25 (0.24-0.25)	0.25 (0.24-0.25)	0.25 (0.24-0.25)	0.25 (0.24-0.25)	0.24 (0.23-0.24)	0.23 (0.23-0.23)	0.23 (0.22-0.23)	0.23 (0.22-0.23)	0.23 (0.22-0.24)	0.23 (0.22-0.24)
		UCLA+CONTROL		0.28 (0.27-0.28)	0.28 (0.27-0.28)	0.28 (0.27-0.28)	0.28 (0.27-0.28)	0.28 (0.28-0.28)	0.28 (0.28-0.29)	0.29 (0.29-0.30)	0.30 (0.30-0.31)	0.32 (0.31-0.32)	0.33 (0.33-0.34)
	CEDARS	CEDARS	Intersection of UCLA+CEDARS	0.21 (0.20-0.23)	0.22 (0.20-0.23)	0.21 (0.19-0.22)	0.20 (0.19-0.21)	0.21 (0.19-0.22)	0.22 (0.20-0.23)	0.22 (0.20-0.24)	0.23 (0.21-0.25)	0.23 (0.20-0.26)	0.22 (0.18-0.25)
		UCLA		0.25 (0.24-0.25)	0.25 (0.24-0.25)	0.25 (0.24-0.25)	0.24 (0.24-0.25)	0.24 (0.23-0.24)	0.23 (0.23-0.24)	0.23 (0.22-0.23)	0.23 (0.22-0.24)	0.23 (0.22-0.24)	0.24 (0.22-0.25)
	UCLA+CEDARS	UCLA+CEDARS	Intersection of all	0.22 (0.21-0.24)	0.21 (0.19-0.23)	0.20 (0.18-0.21)	0.19 (0.17-0.20)	0.17 (0.16-0.19)	0.18 (0.16-0.20)	0.18 (0.16-0.20)	0.18 (0.16-0.21)	0.19 (0.16-0.22)	0.15 (0.11-0.20)
		UCLA		0.22 (0.20-0.24)	0.20 (0.17-0.22)	0.19 (0.17-0.21)	0.16 (0.15-0.18)	0.13 (0.11-0.15)	0.14 (0.12-0.16)	0.15 (0.12-0.17)	0.17 (0.14-0.21)	0.16 (0.12-0.19)	0.14 (0.09-0.19)
		CEDARS		0.23 (0.21-0.26)	0.23 (0.21-0.25)	0.21 (0.19-0.23)	0.21 (0.20-0.24)	0.21 (0.19-0.23)	0.22 (0.20-0.25)	0.21 (0.18-0.25)	0.20 (0.16-0.24)	0.22 (0.17-0.27)	0.18 (0.11-0.26)
		UCLA+CEDARS+CONTROL		0.28 (0.26-0.29)	0.27 (0.25-0.28)	0.26 (0.25-0.27)	0.25 (0.24-0.27)	0.28 (0.27-0.30)	0.30 (0.28-0.31)	0.31 (0.29-0.32)	0.32 (0.31-0.34)	0.33 (0.32-0.35)	0.33 (0.32-0.35)
	UCLA+CEDARS	UCLA+CEDARS	Intersection of UCLA+CEDARS	0.21 (0.19-0.22)	0.20 (0.19-0.21)	0.19 (0.18-0.21)	0.17 (0.16-0.19)	0.17 (0.16-0.19)	0.18 (0.16-0.19)	0.18 (0.16-0.19)	0.19 (0.17-0.21)	0.16 (0.14-0.19)	0.14 (0.11-0.17)
		UCLA		0.20 (0.19-0.23)	0.19 (0.17-0.21)	0.18 (0.16-0.20)	0.16 (0.14-0.17)	0.15 (0.13-0.17)	0.15 (0.13-0.17)	0.15 (0.13-0.17)	0.17 (0.14-0.20)	0.13 (0.10-0.17)	0.13 (0.09-0.17)
		CEDARS		0.21 (0.19-0.23)	0.21 (0.19-0.23)	0.21 (0.19-0.23)	0.19 (0.18-0.21)	0.20 (0.18-0.21)	0.20 (0.18-0.22)	0.21 (0.18-0.23)	0.21 (0.18-0.24)	0.19 (0.16-0.23)	0.16 (0.12-0.21)
	UCLA+CEDARS+CONTROL	UCLA+CEDARS+CONTROL	Intersection of all	0.18 (0.16-0.19)	0.18 (0.16-0.19)	0.17 (0.15-0.18)	0.15 (0.14-0.17)	0.14 (0.13-0.16)	0.14 (0.12-0.15)	0.12 (0.11-0.14)	0.12 (0.10-0.14)	0.10 (0.08-0.12)	0.06 (0.05-0.08)
		UCLA		0.24 (0.21-0.27)	0.24 (0.21-0.27)	0.23 (0.20-0.26)	0.20 (0.18-0.23)	0.18 (0.16-0.20)	0.18 (0.15-0.20)	0.18 (0.15-0.21)	0.19 (0.16-0.23)	0.20 (0.15-0.25)	0.19 (0.12-0.26)
		CEDARS		0.21 (0.18-0.24)	0.21 (0.18-0.24)	0.20 (0.18-0.22)	0.18 (0.16-0.21)	0.19 (0.17-0.22)	0.20 (0.18-0.23)	0.20 (0.17-0.24)	0.22 (0.18-0.27)	0.23 (0.19-0.28)	0.26 (0.18-0.33)

## Sheet: Figure S1a
Subgroup	N (% positive)	FPR	FNR
all	3282 (49.5%)	0.36 (0.34-0.38)	0.32 (0.29-0.34)
heart	2339 (50.0%)	0.40 (0.37-0.42)	0.29 (0.26-0.31)
liver	2033 (49.4%)	0.40 (0.37-0.43)	0.28 (0.25-0.31)
infection	1955 (50.8%)	0.40 (0.37-0.44)	0.29 (0.27-0.32)
no heart,liver,infection	789 (51.0%)	0.31 (0.26-0.35)	0.36 (0.32-0.41)
female	1284 (50.2%)	0.34 (0.30-0.38)	0.34 (0.30-0.37)
male	1998 (49.0%)	0.37 (0.35-0.40)	0.30 (0.27-0.33)
Asian	258 (49.2%)	0.41 (0.32-0.50)	0.31 (0.22-0.39)
Black or African American	353 (49.0%)	0.32 (0.26-0.39)	0.37 (0.30-0.45)
Unknown	876 (46.8%)	0.30 (0.26-0.35)	0.34 (0.30-0.39)
White or Caucasian	1707 (50.6%)	0.39 (0.36-0.42)	0.30 (0.27-0.33)
Hispanic or Latino	1074 (52.9%)	0.37 (0.33-0.42)	0.32 (0.28-0.35)
Not Hispanic or Latino	2208 (47.8%)	0.35 (0.33-0.38)	0.31 (0.29-0.34)
20 to 30	114 (57.9%)	0.44 (0.30-0.58)	0.30 (0.20-0.41)
30 to 40	258 (51.6%)	0.45 (0.37-0.53)	0.29 (0.22-0.36)
40 to 50	345 (51.6%)	0.39 (0.32-0.46)	0.27 (0.20-0.33)
50 to 60	702 (48.7%)	0.39 (0.34-0.44)	0.26 (0.22-0.31)
60 to 70	974 (51.1%)	0.41 (0.36-0.45)	0.30 (0.25-0.34)
70 to 80	590 (48.3%)	0.29 (0.24-0.34)	0.40 (0.34-0.45)
80 to 90	231 (42.9%)	0.23 (0.16-0.30)	0.47 (0.37-0.58)
90 to 100	67 (32.8%)	0.11 (0.02-0.20)	0.50 (0.29-0.70)

[truncated: 3 more sheets: Figure S5a, S5c, S5e, S5g, Supplementary Table 2, Supplementary Table 3]
